# Supplementary material for: Changes in the Transcriptome of Human Astrocytes Accompanying Oxidative Stress-Induced Senescence
Source: Front Aging Neurosci. 2016 Aug 31;8:208. doi: 10.3389/fnagi.2016.00208 (PMC5005348; doi:10.3389/fnagi.2016.00208)
Supplement: Supplementary file 1 [file Table_1.XLSX]

## Sheet: Sheet1
Supplementary Table 1. Primers used for qRT-PCR validation.
Gene symbol	RefSeq ID	Primer sequence (5’ to 3’)
ALDH1L1	NM_012190	F: GGA CTC ATC CTC TTT GGG AAT G
		R: CTC TGT CAG CTC AAG GAC AC
CCND1	NM_053056	F: CCT CGG TGT CCT ACT TCA AAT G
		R: CAC TTC TGT TCC TCG CAG AC
CDKN1A	NM_000389	F: GGA GAC TCT CAG GGT CGA AA
		R: GCT TCC TCT TGG AGA AGA TCA G
CXCL12	NM_199168	F: ACT CCA AAC TGT GCC CTT C
		R: TCT CCA GGT ACT CCT GAA TCC
FGFR3	NM_000142	F: AAG CAC GTG GAG GTG AAT G
		R: GAC GTT GTG CAA GGA GAG AA
GADD45	NM_006705	F: GTC TAC GAG TCA GCC AAA GTC
		R: AAA GCC TGG ATC AGC GTA AA
GAPDH	NM_002046	F: CCC TTC ATT GAC CTC AAC TAC A
		R: ATG ACA AGC TTC CCG TTC TC
GFAP	NM_002055	F: ACA CCA AGT CTG TGT CAG AAG
		R: CTC CTG CTT GGA CTC CTT AAT
ICAM1	NM_000201	F: CGG CCA GCT TAT ACA CAA GAA
		R: GTC CAG TTT CCC GGA CAA TC
IGFBP5	NM_000599	F: TGA GAT GAG ACA GGA GTC TGA G
		R: GTC ACA ATT GGG CAG GTA CA
IL12A	NM_000882	F: TGA TGG ATC CTA AGA GGC AGA
		R: GGC ACA GTC TCA CTG TTG AA
IL6	NM_000600	F: CAC TCA CCT CTT CAG AAC GAA T
		R: GCT GCT TTC ACA CAT GTT ACT C
IL8	NM_000584	F: CTT GGC AGC CTT CCT GAT TT
		R: GGG TGG AAA GGT TTG GAG TAT G
KLF3	NM_016531	F: AGT TCC TGT CAA GCA AGA GG
		R: GGC AAT GGT GTG GAG TAG AT
PTGDS	NM_000954	F: GGA GAA ATT CAC CGC CTT CT
		R: GGA GAA ATT CAC CGC CTT CT
S100B	NM_006272	F: CAA GCA CAA GCT GAA GAA ATC C
		R: CAC AAC CTC CTG CTC TTT GA
SERP1	NM_014445	F: GAA GCA CAG CAA GAA CAT CAC
		R: CAA TAA CCA GGG TCC TAC AGA C
SYNDIG1	NM_024893	F: CCC GGA TGG GAA GTT CAT T
		R: CTC TCT GTG TCG CTT GAG TAG
