# Supplementary material for: Changes in the Transcriptome of Human Astrocytes Accompanying Oxidative Stress-Induced Senescence
Source: Front Aging Neurosci. 2016 Aug 31;8:208. doi: 10.3389/fnagi.2016.00208 (PMC5005348; doi:10.3389/fnagi.2016.00208)
Supplement: Supplementary file 2 [file Table_2.XLSX]

## Sheet: all mapped transcripts
Supplementary Table 2. All transcripts detected in RNA-Seq of pre-senescent and senescent astrocytes and their expression levels.
RefSeq ID	transcript ID	transcript name	pre-Sen expression	Sen expression	fold change	pval	padj
NM_004386	NCAN	neurocan	7575.23	74.6884	0.00985956	0	0
NM_001884	HAPLN1	hyaluronan and proteoglycan link protein 1	301.079	6240.63	20.7275	6.68012e-206	6.54051e-202
NM_000422	KRT17	keratin 17, type I	26.655	1412.06	52.9754	7.26363e-180	4.74122e-176
NM_000831	GRIK3	glutamate receptor, ionotropic, kainate 3	1935.76	142.523	0.0736262	2.20123e-137	1.07761e-133
NM_019111	HLA-DRA	major histocompatibility complex, class II, DR alpha	1563.16	99.6188	0.063729	1.45446e-133	5.69623e-130
NM_014391	ANKRD1	ankyrin repeat domain 1 (cardiac muscle)	4951.69	39931.8	8.06427	7.17714e-132	2.34238e-128
NM_000014	A2M	alpha-2-macroglobulin	1654.78	117.856	0.0712215	8.7275e-132	2.44146e-128
NM_000599	IGFBP5	insulin-like growth factor binding protein 5	9622.55	67995.5	7.06627	1.5389e-125	3.76684e-122
NM_000693	ALDH1A3	aldehyde dehydrogenase 1 family, member A3	641.581	7.59825	0.011843	1.58253e-124	3.44323e-121
NM_014143	CD274	CD274 molecule	156.927	1995.51	12.7162	9.86096e-124	1.93097e-120
NM_031476	CRISPLD2	cysteine-rich secretory protein LCCL domain containing 2	2171.96	217.497	0.100139	7.49826e-120	1.33483e-116
NM_001945	HBEGF	heparin-binding EGF-like growth factor	1011.44	6969.37	6.89053	1.33385e-107	2.17662e-104
NM_000362	TIMP3	TIMP metallopeptidase inhibitor 3	2204.31	17047.1	7.73355	8.00029e-106	1.20509e-102
NM_003480	MFAP5	microfibrillar associated protein 5	911.183	6282.44	6.89482	2.06407e-105	2.88704e-102
NM_002851	PTPRZ1	protein tyrosine phosphatase, receptor-type, Z polypeptide 1	687.317	25.1137	0.0365388	2.75354e-104	3.59466e-101
NM_016235	GPRC5B	G protein-coupled receptor, class C, group 5, member B	1537.59	164.453	0.106955	3.36749e-101	4.12139e-98
NM_004657	SDPR	serum deprivation response	58.9276	1065.32	18.0785	1.90239e-100	2.19133e-97
NM_000702	ATP1A2	ATPase, Na+/K+ transporting, alpha 2 polypeptide	1009.16	77.099	0.0763992	6.59207e-100	7.17144e-97
NM_000820	GAS6	growth arrest-specific 6	770.488	5020.98	6.51662	2.01648e-99	2.07825e-96
NM_006690	MMP24	matrix metallopeptidase 24 (membrane-inserted)	100.356	1158.12	11.5402	1.25826e-98	1.23196e-95
NM_014452	TNFRSF21	tumor necrosis factor receptor superfamily, member 21	813.132	5236.47	6.43987	9.87315e-95	9.20647e-92
NM_005929	MFI2	antigen p97 (melanoma associated) identified by monoclonal antibodies 133.2 and 96.5	69.7828	916.398	13.1322	1.14408e-94	1.01834e-91
NM_002928	RGS16	regulator of G-protein signaling 16	370.589	2627.76	7.09078	2.35725e-93	2.00694e-90
NM_001029864	KIAA1755	KIAA1755	1086.84	102.574	0.0943781	1.68761e-92	1.37695e-89
NM_007034	DNAJB4	DnaJ (Hsp40) homolog, subfamily B, member 4	955.888	5668.74	5.93034	3.98777e-91	3.12354e-88
NM_002428	MMP15	matrix metallopeptidase 15 (membrane-inserted)	2537.15	393.357	0.155039	1.94606e-90	1.46568e-87
NM_004522	KIF5C	kinesin family member 5C	3820.11	673.037	0.176183	2.38656e-90	1.73088e-87
NM_001276	CHI3L1	chitinase 3-like 1 (cartilage glycoprotein-39)	452.109	7.87878	0.0174268	7.08789e-90	4.95696e-87
NM_004472	FOXD1	forkhead box D1	512.095	3242.96	6.33274	2.2143e-88	1.49519e-85
NM_004675	DIRAS3	DIRAS family, GTP-binding RAS-like 3	61.4611	829.623	13.4984	1.69553e-87	1.10673e-84
NM_018948	ERRFI1	ERBB receptor feedback inhibitor 1	1907.07	10198.7	5.34785	5.65525e-87	3.5723e-84
NM_020379	MAN1C1	mannosidase, alpha, class 1C, member 1	638.533	35.3974	0.0554355	2.86254e-86	1.7517e-83
NM_005159	ACTC1	actin, alpha, cardiac muscle 1	386.607	2456.4	6.35375	1.59798e-83	9.48229e-81
NM_001964	EGR1	early growth response 1	156.824	1215.88	7.75316	5.40798e-82	3.11468e-79
NM_014632	MICAL2	microtubule associated monooxygenase, calponin and LIM domain containing 2	4007.3	19123.7	4.77221	5.94098e-82	3.32389e-79
NM_015886	PI15	peptidase inhibitor 15	566.876	12.6943	0.0223934	1.12222e-81	6.10424e-79
NM_014631	SH3PXD2A	SH3 and PX domains 2A	1568.35	7890.39	5.031	8.6683e-81	4.58764e-78
NM_005559	LAMA1	laminin, alpha 1	517.964	23.8196	0.045987	1.36366e-80	7.02717e-78
NM_014618	BRINP1	bone morphogenetic protein/retinoic acid inducible neural-specific 1	414.273	10.7532	0.0259567	1.22559e-79	6.15372e-77
NM_016343	CENPF	centromere protein F, 350/400kDa	5861.16	1211.26	0.20666	1.65531e-76	8.10359e-74
NM_033121	ANKRD13A	ankyrin repeat domain 13A	1061.64	5324	5.01487	2.39911e-76	1.14584e-73
NM_003246	THBS1	thrombospondin 1	41149.2	183479	4.45888	3.97987e-76	1.85557e-73
NM_007361	NID2	nidogen 2 (osteonidogen)	1083.45	138.538	0.127867	8.48212e-76	3.85088e-73
NM_173050	SCUBE1	signal peptide, CUB domain, EGF-like 1	344.387	4.35737	0.0126525	8.65279e-76	3.85088e-73
NM_020796	SEMA6A	sema domain, transmembrane domain (TM), and cytoplasmic domain, (semaphorin) 6A	1869.99	318.491	0.170317	1.88792e-75	8.21539e-73
NM_005063	SCD	stearoyl-CoA desaturase (delta-9-desaturase)	21134.9	4997.38	0.236451	2.1522e-75	9.16184e-73
NM_000090	COL3A1	collagen, type III, alpha 1	15220.2	3642.94	0.239349	1.24461e-74	5.18551e-72
NM_005733	KIF20A	kinesin family member 20A	1679.66	290.955	0.173223	4.0613e-74	1.65684e-71
NM_003713	PPAP2B	phosphatidic acid phosphatase type 2B	1481.19	241.947	0.163347	1.33957e-73	5.35334e-71
NM_033103	RHPN2	rhophilin, Rho GTPase binding protein 2	995.9	132.68	0.133227	9.18652e-73	3.59781e-70
NM_031481	SLC25A18	solute carrier family 25 (glutamate carrier), member 18	613.278	48.4639	0.0790243	2.11609e-72	8.12497e-70
NM_000067	CA2	carbonic anhydrase II	442.489	16.1184	0.0364267	6.29281e-72	2.36973e-69
NM_001122679	TENM2	teneurin transmembrane protein 2	1212.83	5662.86	4.66913	1.01035e-70	3.73296e-68
NM_032445	MEGF11	multiple EGF-like-domains 11	426.78	19.4622	0.0456025	1.53991e-70	5.58417e-68
NM_004753	DHRS3	dehydrogenase/reductase (SDR family) member 3	1193.04	47.8225	0.0400846	1.97393e-70	7.0279e-68
NM_015441	OLFML2B	olfactomedin-like 2B	1437.48	241.564	0.168047	2.53362e-70	8.85953e-68
NM_000641	IL11	interleukin 11	615.914	3094.31	5.02392	2.71212e-70	9.31732e-68
NM_025239	PDCD1LG2	programmed cell death 1 ligand 2	205.72	1359.03	6.6062	5.09509e-70	1.72021e-67
NM_198404	KCTD4	potassium channel tetramerization domain containing 4	35.6398	527.245	14.7937	1.81573e-69	6.02638e-67
NM_001409	MEGF6	multiple EGF-like-domains 6	1035.73	147.527	0.142437	3.67239e-69	1.19855e-66
NM_001546	ID4	inhibitor of DNA binding 4, dominant negative helix-loop-helix protein	747.277	88.3906	0.118284	1.67167e-68	5.36632e-66
NM_001200	BMP2	bone morphogenetic protein 2	960.286	139.546	0.145317	4.09345e-66	1.29287e-63
NM_005458	GABBR2	gamma-aminobutyric acid (GABA) B receptor, 2	733.4	3338.91	4.55265	1.08401e-65	3.36937e-63
NM_173354	SIK1	salt-inducible kinase 1	973.33	4410.75	4.53161	3.97563e-65	1.21642e-62
NM_005415	SLC20A1	solute carrier family 20 (phosphate transporter), member 1	2330.97	9598.86	4.11797	8.18805e-65	2.46674e-62
NM_003222	TFAP2C	transcription factor AP-2 gamma (activating enhancer binding protein 2 gamma)	634.258	67.1761	0.105913	1.35334e-64	4.01532e-62
NM_032827	ATOH8	atonal homolog 8 (Drosophila)	385.848	17.2406	0.0446823	2.01391e-64	5.88604e-62
NM_139056	ADAMTS16	ADAM metallopeptidase with thrombospondin type 1 motif, 16	2233.18	478.643	0.214333	2.14038e-64	6.16365e-62
NM_004887	CXCL14	chemokine (C-X-C motif) ligand 14	3698.21	889.128	0.240421	5.67907e-63	1.6117e-60
NM_001007097	NTRK2	neurotrophic tyrosine kinase, receptor, type 2	514.329	45.4006	0.0882715	8.10315e-63	2.2668e-60
NM_004172	SLC1A3	solute carrier family 1 (glial high affinity glutamate transporter), member 3	938.919	55.4207	0.0590261	9.03818e-63	2.49276e-60
NM_002944	ROS1	ROS proto-oncogene 1 , receptor tyrosine kinase	7.30115	302.722	41.4622	1.10101e-62	2.99444e-60
NM_004734	DCLK1	doublecortin-like kinase 1	745.352	100.718	0.135129	8.39191e-62	2.2511e-59
NM_004004	GJB2	gap junction protein, beta 2, 26kDa	137.322	956.474	6.96522	9.0024e-62	2.38223e-59
NM_002145	HOXB2	homeobox B2	191.775	1124.35	5.86288	1.48033e-61	3.86505e-59
NM_000602	SERPINE1	serpin peptidase inhibitor, clade E (nexin, plasminogen activator inhibitor type 1), member 1	251.948	1378.59	5.47171	2.90002e-61	7.47214e-59
NM_000584	CXCL8	chemokine (C-X-C motif) ligand 8	37.9705	504.548	13.2879	3.3593e-61	8.54309e-59
NM_000808	GABRA3	gamma-aminobutyric acid (GABA) A receptor, alpha 3	299.47	8.89234	0.0296936	4.22135e-61	1.05978e-58
NM_003014	SFRP4	secreted frizzled-related protein 4	457.646	2110.58	4.61182	1.15812e-60	2.87067e-58
NM_005110	GFPT2	glutamine-fructose-6-phosphate transaminase 2	1437.05	5790.36	4.02935	2.25597e-60	5.52205e-58
NM_052966	FAM129A	family with sequence similarity 129, member A	3663.52	934.985	0.255215	1.3251e-59	3.20346e-57
NM_006379	SEMA3C	sema domain, immunoglobulin domain (Ig), short basic domain, secreted, (semaphorin) 3C	2459.91	9677.32	3.93401	2.61126e-59	6.23581e-57
NM_006272	S100B	S100 calcium binding protein B	594.925	69.1286	0.116197	2.93274e-59	6.91913e-57
NM_058164	OLFM2	olfactomedin 2	942.519	153.917	0.163304	3.18212e-59	7.41812e-57
NM_024769	CLMP	CXADR-like membrane protein	189.515	1127.02	5.94687	3.41399e-59	7.86504e-57
NM_032867	MICALCL	MICAL C-terminal like	31.3744	416.34	13.2701	3.76338e-59	8.56912e-57
NM_001856	COL16A1	collagen, type XVI, alpha 1	1360.19	266.534	0.195953	4.55987e-59	1.02634e-56
NM_033316	MFI2	antigen p97 (melanoma associated) identified by monoclonal antibodies 133.2 and 96.5	20.4709	364.441	17.8029	1.00658e-58	2.23986e-56
NM_020873	LRRN1	leucine rich repeat neuronal 1	1840.54	415.751	0.225885	1.12333e-58	2.47158e-56
NM_018952	HOXB6	homeobox B6	10.6684	307.268	28.8016	1.32174e-58	2.87582e-56
NM_003280	TNNC1	troponin C type 1 (slow)	20.1555	348.254	17.2784	1.55035e-58	3.33615e-56
NM_005860	FSTL3	follistatin-like 3 (secreted glycoprotein)	1709.23	6420.25	3.75622	1.78569e-58	3.8008e-56
NM_006528	TFPI2	tissue factor pathway inhibitor 2	684.88	93.0228	0.135824	1.89859e-58	3.99766e-56
NM_002224	ITPR3	inositol 1,4,5-trisphosphate receptor, type 3	217.666	1590.67	7.30782	3.52813e-58	7.34978e-56
NM_002241	KCNJ10	potassium channel, inwardly rectifying subfamily J, member 10	274.872	6.67067	0.0242683	4.48393e-58	9.24255e-56
NM_003486	SLC7A5	solute carrier family 7 (amino acid transporter light chain, L system), member 5	2657.62	9459.86	3.55953	4.49629e-57	9.17149e-55
NM_201628	KAZN	kazrin, periplakin interacting protein	285.749	10.1005	0.0353472	2.50472e-56	5.05643e-54
NM_006472	TXNIP	thioredoxin interacting protein	874.922	3461.18	3.95599	3.87087e-56	7.73463e-54
NM_020848	KIAA1462	KIAA1462	400.701	1774.16	4.42765	1.25569e-55	2.48374e-53
NM_015253	WSCD1	WSC domain containing 1	1456.03	320.346	0.220014	3.84775e-55	7.53467e-53
NM_053056	CCND1	cyclin D1	7003.42	23894.8	3.41187	2.8559e-54	5.53705e-52
NM_014862	ARNT2	aryl-hydrocarbon receptor nuclear translocator 2	2780.15	732.404	0.26344	1.43294e-53	2.75096e-51
NM_002166	ID2	inhibitor of DNA binding 2, dominant negative helix-loop-helix protein	1069.93	212.482	0.198594	1.51105e-53	2.87276e-51
NM_004995	MMP14	matrix metallopeptidase 14 (membrane-inserted)	7891.23	26375.8	3.34242	3.16883e-53	5.96655e-51
NM_016174	CERCAM	cerebral endothelial cell adhesion molecule	1162.43	4215.57	3.62651	6.39163e-52	1.19201e-49
NM_002055	GFAP	glial fibrillary acidic protein	30587	421.997	0.0137966	8.04399e-52	1.48601e-49
NM_006000	TUBA4A	tubulin, alpha 4a	168.786	904.272	5.3575	1.22475e-51	2.2414e-49
NM_024923	NUP210	nucleoporin 210kDa	1683.9	280.213	0.166407	1.4948e-51	2.71029e-49
NM_014070	C6ORF15	chromosome 6 open reading frame 15	26.6389	355.165	13.3326	1.59393e-51	2.86351e-49
NM_000329	RPE65	retinal pigment epithelium-specific protein 65kDa	591.014	67.1761	0.113663	1.8899e-51	3.36437e-49
NM_016192	TMEFF2	transmembrane protein with EGF-like and two follistatin-like domains 2	563.609	2297.01	4.07555	2.7812e-51	4.90643e-49
NM_006688	C1QL1	complement component 1, q subcomponent-like 1	1850.15	130.934	0.0707693	7.56766e-51	1.32312e-48
NM_003013	SFRP2	secreted frizzled-related protein 2	5960.18	790.149	0.132571	1.01956e-50	1.76682e-48
NM_003012	SFRP1	secreted frizzled-related protein 1	1836.11	316.55	0.172403	1.6221e-50	2.78632e-48
NM_014226	MOK	MOK protein kinase	98.5334	656.896	6.66674	5.40143e-50	9.19747e-48
NM_014141	CNTNAP2	contactin associated protein-like 2	628.853	33.7255	0.0536302	5.58603e-50	9.42979e-48
NM_004962	GDF10	growth differentiation factor 10	345.707	22.8864	0.0662016	1.58834e-49	2.65836e-47
NM_020911	PLXNA4	plexin A4	1502.49	365.952	0.243564	2.365e-49	3.9247e-47
NM_173674	DCBLD1	discoidin, CUB and LCCL domain containing 1	368.618	1633.58	4.43164	8.00328e-49	1.31698e-46
NM_014399	TSPAN13	tetraspanin 13	668.252	3720.5	5.56752	1.15962e-48	1.8923e-46
NM_001427	EN2	engrailed homeobox 2	222.492	5.84037	0.0262498	5.68802e-48	9.20519e-46
NM_004807	HS6ST1	heparan sulfate 6-O-sulfotransferase 1	2590.93	389.291	0.150252	6.05676e-48	9.72159e-46
NM_003498	SNN	stannin	1548.66	384.464	0.248257	6.44659e-48	1.02632e-45
NM_002147	HOXB5	homeobox B5	88.0517	577.85	6.56262	7.51745e-48	1.18715e-45
NM_014751	MTSS1	metastasis suppressor 1	264.487	12.1445	0.0459173	9.01904e-48	1.41289e-45
NM_014467	SRPX2	sushi-repeat containing protein, X-linked 2	801.212	2920.08	3.64458	1.19048e-47	1.85016e-45
NM_003836	DLK1	delta-like 1 homolog (Drosophila)	3086.09	887.632	0.287624	2.63403e-47	4.06139e-45
NM_133457	COL26A1	collagen, type XXVI, alpha 1	340.122	27.7992	0.0817329	3.03765e-47	4.64713e-45
NM_001100829	TMEM170B	transmembrane protein 170B	783.857	152.537	0.194598	4.48961e-47	6.81516e-45
NM_024590	ARSJ	arylsulfatase family, member J	1406.65	4816.2	3.42388	7.36979e-47	1.11012e-44
NM_002125	HLA-DRB5	major histocompatibility complex, class II, DR beta 5	319.78	24.9248	0.0779436	7.88914e-47	1.17928e-44
NM_213674	TPM2	tropomyosin 2 (beta)	6822.64	25960	3.80499	1.87635e-46	2.78354e-44
NM_021727	FADS3	fatty acid desaturase 3	537.579	1981.92	3.68676	2.80802e-46	4.13433e-44
NM_014405	CACNG4	calcium channel, voltage-dependent, gamma subunit 4	2039.9	562.695	0.275845	5.55165e-46	8.11286e-44
NM_032110	DMRTA2	DMRT-like family A2	308.77	26.0356	0.0843205	3.71641e-45	5.39072e-43
NM_005562	LAMC2	laminin, gamma 2	27.2216	318.594	11.7037	1.91606e-44	2.75885e-42
NM_021080	DAB1	Dab, reelin signal transducer, homolog 1 (Drosophila)	337.289	24.9304	0.0739142	2.74333e-44	3.92116e-42
NM_016518	PIPOX	pipecolic acid oxidase	488.144	72.9192	0.14938	3.5701e-44	5.06593e-42
NM_052913	TMEM200A	transmembrane protein 200A	433.028	1649.57	3.80939	7.9591e-44	1.12126e-41
NM_001255	CDC20	cell division cycle 20	2103.77	614.273	0.291987	1.36059e-43	1.90307e-41
NM_002214	ITGB8	integrin, beta 8	3029.74	939.52	0.310099	1.81629e-43	2.52246e-41
NM_022739	SMURF2	SMAD specific E3 ubiquitin protein ligase 2	1302.2	4373.8	3.35877	1.9685e-43	2.71459e-41
NM_005586	MDFI	MyoD family inhibitor	2009.63	305.727	0.152132	2.09115e-43	2.86356e-41
NM_198449	EMB	embigin	72.3967	489.248	6.75788	6.08761e-43	8.2783e-41
NM_022648	TNS1	tensin 1	3146.64	9393.7	2.98531	6.65727e-43	8.99052e-41
NM_019032	ADAMTSL4	ADAMTS-like 4	18.504	260.127	14.0579	2.68878e-42	3.60628e-40
NM_018689	CEMIP	cell migration inducing protein, hyaluronan binding	3283.92	1036.77	0.315713	2.96793e-42	3.94643e-40
NM_001242376	GFAP	glial fibrillary acidic protein	177.253	2.966	0.0167332	2.9827e-42	3.94643e-40
NM_152390	TMEM178A	transmembrane protein 178A	245.233	1005.93	4.10196	9.65141e-42	1.26842e-39
NM_052867	NALCN	sodium leak channel, non selective	337.07	1271.4	3.77192	1.28094e-41	1.67222e-39
NM_001946	DUSP6	dual specificity phosphatase 6	228.821	993.75	4.34291	2.59319e-41	3.36291e-39
NM_002253	KDR	kinase insert domain receptor	4862.27	1659.53	0.341307	5.41838e-41	6.98045e-39
NM_080927	DCBLD2	discoidin, CUB and LCCL domain containing 2	14653.8	42735	2.91631	8.99038e-41	1.15065e-38
NM_001100	ACTA1	actin, alpha 1, skeletal muscle	50.2904	403.154	8.01652	1.05878e-40	1.3463e-38
NM_003392	WNT5A	wingless-type MMTV integration site family, member 5A	245.069	993.493	4.05394	1.07437e-40	1.35732e-38
NM_004417	DUSP1	dual specificity phosphatase 1	741.309	2384.69	3.21687	1.6426e-40	2.06188e-38
NM_007129	ZIC2	Zic family member 2	284.06	23.9112	0.0841768	1.80309e-40	2.24893e-38
NM_006461	SPAG5	sperm associated antigen 5	1880.7	565.637	0.300758	4.54336e-40	5.6309e-38
NM_018203	KLHDC8A	kelch domain containing 8A	309.346	31.4122	0.101544	5.32353e-40	6.55631e-38
NM_020125	SLAMF8	SLAM family member 8	15.9544	230.816	14.4672	5.58021e-40	6.82947e-38
NM_007084	SOX21	SRY (sex determining region Y)-box 21	413.172	61.536	0.148935	6.52181e-40	7.9323e-38
NM_006097	MYL9	myosin, light chain 9, regulatory	5028.89	14537.6	2.89081	7.53828e-40	9.11202e-38
NM_006500	MCAM	melanoma cell adhesion molecule	3372.1	9629.54	2.85565	8.63413e-40	1.03726e-37
NM_014246	CELSR1	cadherin, EGF LAG seven-pass G-type receptor 1	2497.58	9782.63	3.91684	9.43684e-40	1.12678e-37
NM_032242	PLXNA1	plexin A1	4596.25	13022.2	2.83322	9.84763e-40	1.16204e-37
NM_005429	VEGFC	vascular endothelial growth factor C	227.398	924.112	4.06385	9.8508e-40	1.16204e-37
NM_000204	CFI	complement factor I	2127.9	673.015	0.316281	1.17568e-39	1.37858e-37
NM_001150	ANPEP	alanyl (membrane) aminopeptidase	1179.83	313.503	0.265718	1.27734e-39	1.48886e-37
NR_015411	N/A	N/A	187.799	6.9512	0.0370141	2.22458e-39	2.57762e-37
NM_004040	RHOB	ras homolog family member B	4650.31	1588.57	0.341604	3.86697e-39	4.4543e-37
NM_145175	FAM84A	family with sequence similarity 84, member A	847.128	188.296	0.222275	5.44993e-39	6.24097e-37
NM_004181	UCHL1	ubiquitin carboxyl-terminal esterase L1 (ubiquitin thiolesterase)	4866.93	14050	2.88683	5.52151e-39	6.28618e-37
NM_003474	ADAM12	ADAM metallopeptidase domain 12	3439.19	9835.38	2.85979	1.02752e-38	1.16306e-36
NM_015688	FAM184B	family with sequence similarity 184, member B	1019.98	263.648	0.258483	1.16864e-38	1.31519e-36
NM_019106	SEPT3	septin 3	233.273	17.2349	0.073883	2.69662e-38	3.01744e-36
NM_004394	DAP	death-associated protein	2601.8	7243.59	2.78407	3.04604e-38	3.38906e-36
NM_006365	C1ORF61	chromosome 1 open reading frame 61	848.174	27.1521	0.0320124	4.27363e-38	4.72804e-36
NM_001901	CTGF	connective tissue growth factor	20615.5	56656.7	2.74826	6.87744e-38	7.56595e-36
NM_001024401	SBK1	SH3 domain binding kinase 1	278.143	26.4994	0.0952727	7.27432e-38	7.95786e-36
NM_005986	SOX1	SRY (sex determining region Y)-box 1	254.919	21.6783	0.0850397	8.08415e-38	8.79465e-36
NM_000095	COMP	cartilage oligomeric matrix protein	13.7364	215.167	15.6641	8.22899e-38	8.90276e-36
NM_000791	DHFR	dihydrofolate reductase	2926.44	997.202	0.340756	1.20185e-37	1.29311e-35
NM_139072	DNER	delta/notch-like EGF repeat containing	260.949	23.3558	0.0895035	1.26863e-37	1.35751e-35
NM_152753	SCUBE3	signal peptide, CUB domain, EGF-like 3	872.25	219.622	0.251788	1.46971e-37	1.56413e-35
NM_207380	C15ORF52	chromosome 15 open reading frame 52	1003.05	3008.03	2.99888	1.57097e-37	1.66285e-35
NM_014033	METTL7A	methyltransferase like 7A	375.581	56.9897	0.151737	3.08504e-37	3.24792e-35
NM_000029	AGT	angiotensinogen (serpin peptidase inhibitor, clade A, member 8)	199.626	10.0088	0.0501378	5.99221e-37	6.27483e-35
NM_012310	KIF4A	kinesin family member 4A	1405.87	428.691	0.304929	7.46386e-37	7.77433e-35
NM_003105	SORL1	sortilin-related receptor, L(DLR class) A repeats containing	654.04	146.239	0.223593	7.54826e-37	7.82064e-35
NM_006262	PRPH	peripherin	168.284	4.82116	0.0286489	8.17984e-37	8.4304e-35
NM_005883	APC2	adenomatosis polyposis coli 2	1522.55	136.688	0.0897758	1.07215e-36	1.09921e-34
NM_197941	ADAMTS6	ADAM metallopeptidase with thrombospondin type 1 motif, 6	205.752	844.642	4.10514	1.62134e-36	1.65359e-34
NM_178012	TUBB2B	tubulin, beta 2B class IIb	5073.23	1812.6	0.357286	1.66024e-36	1.6845e-34
NM_000093	COL5A1	collagen, type V, alpha 1	31126.6	81999.1	2.63437	1.70487e-36	1.72086e-34
NM_020820	PREX1	phosphatidylinositol-3,4,5-trisphosphate-dependent Rac exchange factor 1	2096.61	672.654	0.320829	1.81284e-36	1.82046e-34
NM_133463	AMZ1	archaelysin family metallopeptidase 1	16.5692	228.972	13.8191	1.83163e-36	1.82995e-34
NM_001813	CENPE	centromere protein E, 312kDa	1875.97	609.966	0.325147	1.9292e-36	1.91764e-34
NM_001408	CELSR2	cadherin, EGF LAG seven-pass G-type receptor 2	2778.76	686.618	0.247095	3.2364e-36	3.20076e-34
NM_024870	PREX2	phosphatidylinositol-3,4,5-trisphosphate-dependent Rac exchange factor 2	163.977	5.74309	0.0350238	3.31152e-36	3.2586e-34
NM_004701	CCNB2	cyclin B2	818.914	210.357	0.256873	3.5426e-36	3.46856e-34
NM_014951	ZNF365	zinc finger protein 365	77.7631	454.876	5.84951	3.58512e-36	3.49273e-34
NM_002119	HLA-DOA	major histocompatibility complex, class II, DO alpha	199.594	8.06204	0.0403922	4.17669e-36	4.0489e-34
NM_005795	CALCRL	calcitonin receptor-like	74.9141	434.967	5.8062	6.72292e-36	6.48513e-34
NM_014932	NLGN1	neuroligin 1	603.504	137.416	0.227696	7.6299e-36	7.32396e-34
NR_027378	UG0898H09	uncharacterized LOC643763	195.992	10.5642	0.0539015	1.04967e-35	1.00267e-33
NM_001237	CCNA2	cyclin A2	1141.3	339.591	0.297548	1.10264e-35	1.04815e-33
NM_006845	KIF2C	kinesin family member 2C	1227.37	370.837	0.30214	1.71452e-35	1.62192e-33
NM_001649	SHROOM2	shroom family member 2	313.644	1113.97	3.55171	1.91099e-35	1.79909e-33
NM_020354	ENTPD7	ectonucleoside triphosphate diphosphohydrolase 7	722.235	2205.47	3.05367	4.50196e-35	4.21806e-33
NM_003269	NR2E1	nuclear receptor subfamily 2, group E, member 1	649.011	156.328	0.240871	4.542e-35	4.23531e-33
NM_001211	BUB1B	BUB1 mitotic checkpoint serine/threonine kinase B	1206.33	368.867	0.305777	5.17684e-35	4.8044e-33
NM_016642	SPTBN5	spectrin, beta, non-erythrocytic 5	68.1474	400.486	5.87676	6.00842e-35	5.54985e-33
NM_002318	LOXL2	lysyl oxidase-like 2	8445.23	21927.4	2.59643	1.11512e-34	1.02518e-32
NM_001085375	C1ORF226	chromosome 1 open reading frame 226	335.734	48.7387	0.145171	1.71848e-34	1.57249e-32
NM_005711	EDIL3	EGF-like repeats and discoidin I-like domains 3	2946.48	8197.8	2.78224	3.07404e-34	2.79981e-32
NM_001195430	N/A	N/A	1143.97	179.489	0.156901	4.80041e-34	4.35192e-32
NM_080829	FAM65C	family with sequence similarity 65, member C	151.592	5.00441	0.0330123	9.08494e-34	8.19822e-32
NM_004336	BUB1	BUB1 mitotic checkpoint serine/threonine kinase	1194.86	373.419	0.312522	9.3109e-34	8.36358e-32
NM_001446	FABP7	fatty acid binding protein 7, brain	3327.57	111.494	0.0335062	1.01926e-33	9.11373e-32
NM_031935	HMCN1	hemicentin 1	643.542	153.115	0.237926	1.90679e-33	1.69721e-31
NM_001044369	FAM69C	family with sequence similarity 69, member C	127.658	1.39137	0.0108992	2.47111e-33	2.18956e-31
NM_153690	FAM43A	family with sequence similarity 43, member A	314.146	44.4843	0.141604	4.36567e-33	3.85084e-31
NM_021227	OSTC	oligosaccharyltransferase complex subunit (non-catalytic)	2941.14	8684	2.95259	5.24294e-33	4.60391e-31
NM_001040272	ADAMTSL1	ADAMTS-like 1	857.017	2435.68	2.84204	7.17746e-33	6.27451e-31
NM_024007	EBF1	early B-cell factor 1	180.005	9.9172	0.055094	7.66108e-33	6.66753e-31
NM_000201	ICAM1	intercellular adhesion molecule 1	207.874	782.345	3.76356	7.81299e-33	6.76964e-31
NM_207393	IGFL3	IGF-like family member 3	11.235	803.016	71.4744	8.35292e-33	7.20559e-31
NM_031308	EPPK1	epiplakin 1	123.975	617.742	4.9828	1.03847e-32	8.91896e-31
NM_006206	PDGFRA	platelet-derived growth factor receptor, alpha polypeptide	748.452	205.514	0.274585	2.11401e-32	1.80771e-30
NM_021195	CLDN6	claudin 6	398.985	63.0936	0.158135	2.13203e-32	1.81519e-30
NM_022338	C11ORF24	chromosome 11 open reading frame 24	1306.67	3447.41	2.63832	2.70624e-32	2.29409e-30
NM_001175	ARHGDIB	Rho GDP dissociation inhibitor (GDI) beta	300.555	43.8316	0.145836	2.74961e-32	2.32081e-30
NM_173689	CRB2	crumbs family member 2	202.224	16.4906	0.0815461	3.83596e-32	3.22386e-30
NM_003326	TNFSF4	tumor necrosis factor (ligand) superfamily, member 4	133.703	591.392	4.42317	5.65895e-32	4.71547e-30
NM_012072	CD93	CD93 molecule	174.623	4.07683	0.0233465	5.64441e-32	4.71547e-30
NM_015161	ARL6IP1	ADP-ribosylation factor-like 6 interacting protein 1	5854.46	2308.33	0.394286	7.14597e-32	5.92934e-30
NM_004482	GALNT3	polypeptide N-acetylgalactosaminyltransferase 3	38.4405	282.646	7.35282	7.5592e-32	6.24575e-30
NM_001332	CTNND2	catenin (cadherin-associated protein), delta 2	925.667	270.216	0.291915	8.64906e-32	7.11622e-30
NM_014865	NCAPD2	non-SMC condensin I complex, subunit D2	3972.96	1535.45	0.386476	1.21784e-31	9.97818e-30
NM_002727	SRGN	serglycin	461.56	102.396	0.221848	1.68364e-31	1.37371e-29
NM_001144994	C2ORF72	chromosome 2 open reading frame 72	161.726	9.2645	0.057285	2.32376e-31	1.88812e-29
NM_002334	LRP4	low density lipoprotein receptor-related protein 4	1537.16	529.501	0.344468	2.90478e-31	2.35047e-29
NM_014244	ADAMTS2	ADAM metallopeptidase with thrombospondin type 1 motif, 2	836.063	139.001	0.166257	3.21738e-31	2.59271e-29
NM_018004	TMEM45A	transmembrane protein 45A	186.794	729.38	3.90472	4.99167e-31	4.00602e-29
NM_004226	STK17B	serine/threonine kinase 17b	588.747	1769.41	3.00538	5.02551e-31	4.01672e-29
NM_004585	RARRES3	retinoic acid receptor responder (tazarotene induced) 3	167.669	10.0032	0.0596602	8.17159e-31	6.50472e-29
NM_178448	SAPCD2	suppressor APC domain containing 2	330.368	53.9377	0.163266	8.81058e-31	6.98497e-29
NM_001080457	LRRC4B	leucine rich repeat containing 4B	1148.18	365.369	0.318214	1.32596e-30	1.04697e-28
NM_020752	GPR158	G protein-coupled receptor 158	298.71	45.8644	0.153541	1.35798e-30	1.06795e-28
NM_007085	FSTL1	follistatin-like 1	21485.4	53102.9	2.47158	1.4055e-30	1.1009e-28
NM_001012761	RGMB	repulsive guidance molecule family member b	806.566	2198.07	2.72522	2.06746e-30	1.61295e-28
NM_152722	HEPACAM	hepatic and glial cell adhesion molecule	308.886	14.6411	0.0473996	2.13802e-30	1.66137e-28
NM_018476	BEX1	brain expressed, X-linked 1	323.253	44.7535	0.138447	2.94537e-30	2.27959e-28
NM_198993	STAC2	SH3 and cysteine rich domain 2	220.316	9.45341	0.0429084	2.95688e-30	2.27959e-28
NM_002236	KCNF1	potassium channel, voltage gated modifier subfamily F, member 1	178.434	12.7916	0.0716879	3.19942e-30	2.4569e-28
NM_032387	WNK4	WNK lysine deficient protein kinase 4	122.275	515.456	4.21554	3.30294e-30	2.52649e-28
NM_004319	ASTN1	astrotactin 1	154.045	8.06204	0.0523355	3.94686e-30	3.00729e-28
NM_005099	ADAMTS4	ADAM metallopeptidase with thrombospondin type 1 motif, 4	164.666	9.64232	0.058557	4.78708e-30	3.63336e-28
NM_003118	SPARC	secreted protein, acidic, cysteine-rich (osteonectin)	85918.7	208227	2.42354	5.02429e-30	3.79868e-28
NM_018304	PRR11	proline rich 11	2495.61	940.161	0.376726	5.49935e-30	4.14186e-28
NM_033274	ADAM19	ADAM metallopeptidase domain 19	10674.2	26129.7	2.44793	6.08136e-30	4.56265e-28
NM_213604	ADAMTSL5	ADAMTS-like 5	7.55227	144.355	19.1142	6.54233e-30	4.88977e-28
NM_018421	TBC1D2	TBC1 domain family, member 2	230.07	765.826	3.32866	8.43579e-30	6.28097e-28
NM_030915	LBH	limb bud and heart development	1366.72	3545.64	2.59428	8.77682e-30	6.51014e-28
NM_002081	GPC1	glypican 1	5437.79	12949	2.3813	1.59289e-29	1.17706e-27
NM_003412	ZIC1	Zic family member 1	830.581	249.07	0.299875	1.76913e-29	1.30238e-27
NM_001162371	N/A	N/A	923.79	282.08	0.305351	2.05335e-29	1.50595e-27
NM_152280	SYT11	synaptotagmin XI	4924.05	1992.48	0.404644	2.29629e-29	1.67783e-27
NM_017514	PLXNA3	plexin A3	2457.46	6049.37	2.46163	2.64902e-29	1.92837e-27
NM_001943	DSG2	desmoglein 2	831.019	2213.87	2.66404	2.84851e-29	2.06591e-27
NM_012081	ELL2	elongation factor, RNA polymerase II, 2	793.975	2190.3	2.75865	3.00431e-29	2.17086e-27
NM_014571	HEYL	hes-related family bHLH transcription factor with YRPW motif-like	170.663	13.3413	0.0781736	3.76725e-29	2.71214e-27
NM_016429	COPZ2	coatomer protein complex, subunit zeta 2	268.346	896.066	3.33921	4.68543e-29	3.36081e-27
NM_001114	ADCY7	adenylate cyclase 7	337.37	1038.89	3.07939	4.71554e-29	3.37006e-27
NM_006633	IQGAP2	IQ motif containing GTPase activating protein 2	287.716	48.0917	0.16715	7.55365e-29	5.37875e-27
NM_144993	N/A	N/A	485.936	1372.19	2.82381	7.9592e-29	5.64699e-27
NM_001853	COL9A3	collagen, type IX, alpha 3	899.314	107.681	0.119737	8.25448e-29	5.83535e-27
NM_177964	LYPD6B	LY6/PLAUR domain containing 6B	51.3914	311.265	6.05675	1.0387e-28	7.31649e-27
NM_134268	CYGB	cytoglobin	81.7872	373.15	4.56245	1.04557e-28	7.33849e-27
NM_203422	LRRN4CL	LRRN4 C-terminal like	35.3726	255.947	7.23573	1.12841e-28	7.89159e-27
NM_015341	NCAPH	non-SMC condensin I complex, subunit H	1026.13	343.862	0.335106	1.16506e-28	8.11891e-27
NM_181501	ITGA1	integrin, alpha 1	1920.93	735.267	0.382766	1.26962e-28	8.81624e-27
NM_021136	RTN1	reticulon 1	532.811	134.999	0.253372	2.02644e-28	1.40218e-26
NM_022475	HHIP	hedgehog interacting protein	330.287	60.4138	0.182913	3.19462e-28	2.20271e-26
NM_006342	TACC3	transforming, acidic coiled-coil containing protein 3	2680.66	1072.09	0.399936	3.92201e-28	2.69269e-26
NM_004621	TRPC6	transient receptor potential cation channel, subfamily C, member 6	177.616	15.8435	0.0892009	3.93273e-28	2.69269e-26
NM_017934	PHIP	pleckstrin homology domain interacting protein	2955.3	1184.33	0.400749	4.16612e-28	2.84254e-26
NM_001801	CDO1	cysteine dioxygenase type 1	540.82	94.9006	0.175475	6.02692e-28	4.09789e-26
NM_001069	TUBB2A	tubulin, beta 2A class IIa	2684.13	6463.16	2.40791	7.26084e-28	4.91978e-26
NM_005030	PLK1	polo-like kinase 1	1907.24	507.33	0.266003	1.50958e-27	1.01933e-25
NM_001066	TNFRSF1B	tumor necrosis factor receptor superfamily, member 1B	128.005	5.4682	0.0427186	2.07025e-27	1.39311e-25
NM_005440	RND2	Rho family GTPase 2	209.039	25.1137	0.120139	2.2282e-27	1.49427e-25
NM_144569	SPOCD1	SPOC domain containing 1	1157.38	2954.83	2.55304	2.47853e-27	1.64923e-25
NM_015069	ZNF423	zinc finger protein 423	1398.74	251.367	0.17971	2.48455e-27	1.64923e-25
NM_021255	PELI2	pellino E3 ubiquitin protein ligase family member 2	495.51	129.067	0.260474	2.47925e-27	1.64923e-25
NM_139265	EHD4	EH-domain containing 4	2017.96	4891.11	2.42379	2.91646e-27	1.92939e-25
NM_021005	NR2F2	nuclear receptor subfamily 2, group F, member 2	197.141	21.1285	0.107175	3.32538e-27	2.19251e-25
NM_005471	GNPDA1	glucosamine-6-phosphate deaminase 1	963.708	326.633	0.338934	3.5943e-27	2.36186e-25
NM_000089	COL1A2	collagen, type I, alpha 2	95547.4	222032	2.32379	3.74581e-27	2.45319e-25
NM_133455	EMID1	EMI domain containing 1	153.35	10.1921	0.0664628	4.17746e-27	2.72677e-25
NM_004219	PTTG1	pituitary tumor-transforming 1	1323.43	482.274	0.364411	4.4432e-27	2.89059e-25
NM_058187	EVA1C	eva-1 homolog C (C. elegans)	241.595	36.1361	0.149573	4.53017e-27	2.93741e-25
NM_005077	TLE1	transducin-like enhancer of split 1 (E(sp1) homolog, Drosophila)	811.34	257.058	0.316831	5.33102e-27	3.44528e-25
NM_007173	PRSS23	protease, serine, 23	6601.62	15608	2.36427	8.32196e-27	5.36055e-25
NM_020142	NDUFA4L2	NADH dehydrogenase (ubiquinone) 1 alpha subcomplex, 4-like 2	28.3387	218.036	7.69394	9.12883e-27	5.86101e-25
NM_012232	PTRF	polymerase I and transcript release factor	10904.9	24514.1	2.24799	9.64736e-27	6.17368e-25
NM_000910	NPY2R	neuropeptide Y receptor Y2	129.171	6.48741	0.0502236	9.78353e-27	6.24043e-25
NM_001085	SERPINA3	Alpha-1-antichymotrypsin Alpha-1-antichymotrypsin His-Pro-less	892.914	298.187	0.333948	9.8619e-27	6.26999e-25
NM_018660	ZNF395	zinc finger protein 395	608.549	176.518	0.290063	1.04314e-26	6.61057e-25
NM_002825	PTN	pleiotrophin	3549.67	563.965	0.158878	1.35624e-26	8.55518e-25
NM_001128636	ELFN1	extracellular leucine-rich repeat and fibronectin type III domain containing 1	54.63	286.781	5.24952	1.35873e-26	8.55518e-25
NM_002501	NFIX	nuclear factor I/X (CCAAT-binding transcription factor)	6492.72	2431.72	0.37453	1.37257e-26	8.61466e-25
NM_002736	PRKAR2B	protein kinase, cAMP-dependent, regulatory, type II, beta	329.856	68.6704	0.208183	1.61189e-26	1.00843e-24
NM_005342	HMGB3	high mobility group box 3	1805.43	707.885	0.392087	1.624e-26	1.01278e-24
NM_002373	MAP1A	microtubule-associated protein 1A	3909.2	9593.28	2.45402	1.94852e-26	1.2113e-24
NM_015101	COLGALT2	collagen beta(1-O)galactosyltransferase 2	1096.28	391.232	0.356873	1.99891e-26	1.23869e-24
NM_002317	LOX	lysyl oxidase	2306.5	5385.47	2.33491	2.16965e-26	1.34026e-24
NM_001657	AREG	amphiregulin	0.849865	96.9221	114.044	2.6878e-26	1.65511e-24
NM_005181	CA3	carbonic anhydrase III	145.424	10.4726	0.0720142	3.87125e-26	2.37639e-24
NM_002223	ITPR2	inositol 1,4,5-trisphosphate receptor, type 2	1446.66	545.367	0.376983	4.68608e-26	2.86759e-24
NM_020814	MARCH4	membrane-associated ring finger (C3HC4) 4, E3 ubiquitin protein ligase	192.203	650.031	3.38201	4.88806e-26	2.98187e-24
NM_033036	GAL3ST3	galactose-3-O-sulfotransferase 3	174.452	16.96	0.0972189	6.67827e-26	4.0613e-24
NM_013943	CLIC4	chloride intracellular channel 4	11022	24979.9	2.26637	7.74097e-26	4.69299e-24
NM_001099294	KIAA1644	KIAA1644	340.267	72.1862	0.212146	7.97655e-26	4.82089e-24
NM_004929	CALB1	calbindin 1, 28kDa	241.569	13.0665	0.0540899	1.01582e-25	6.12057e-24
NM_018469	TEX2	testis expressed 2	1234.92	3003.71	2.4323	1.11994e-25	6.72717e-24
NM_020453	ATP10D	ATPase, class V, type 10D	711.376	1903.19	2.67536	1.46073e-25	8.74741e-24
NM_004932	CDH6	cadherin 6, type 2, K-cadherin (fetal kidney)	2336.59	949.976	0.406566	1.91578e-25	1.14374e-23
NM_052953	LRRC3B	leucine rich repeat containing 3B	101.27	2.03842	0.0201286	1.95519e-25	1.16373e-23
NM_000797	DRD4	dopamine receptor D4	19.8561	168.45	8.48354	2.10734e-25	1.25049e-23
NM_003469	SCG2	secretogranin II	864.109	288.831	0.334253	2.63228e-25	1.55726e-23
NM_001927	DES	desmin	64.0107	318.227	4.97147	3.38688e-25	1.99765e-23
NM_014971	EFR3B	EFR3 homolog B (S. cerevisiae)	1871.01	725.756	0.387896	3.716e-25	2.18519e-23
NR_002819	MALAT1	metastasis associated lung adenocarcinoma transcript 1 (non-protein coding)	15299.7	33150.4	2.16674	5.18069e-25	3.03737e-23
NM_032525	TUBB6	tubulin, beta 6 class V	4490.56	10241.3	2.28063	5.336e-25	3.11909e-23
NM_001030059	PPAPDC1A	phosphatidic acid phosphatase type 2 domain containing 1A	290.292	854.972	2.94522	5.75077e-25	3.35153e-23
NM_012291	ESPL1	extra spindle pole bodies homolog 1 (S. cerevisiae)	686.354	214.99	0.313234	6.43437e-25	3.73881e-23
NM_152495	CNIH3	cornichon family AMPA receptor auxiliary protein 3	665.194	1708.86	2.56897	7.13904e-25	4.1238e-23
NM_052907	TMEM132B	transmembrane protein 132B	491.437	140.37	0.285632	7.13778e-25	4.1238e-23
NM_001554	CYR61	cysteine-rich, angiogenic inducer, 61	8289.94	18633.4	2.24772	7.79877e-25	4.47846e-23
NM_000875	IGF1R	insulin-like growth factor 1 receptor	3111.55	6990.89	2.24676	7.78129e-25	4.47846e-23
NM_005529	HSPG2	heparan sulfate proteoglycan 2	6585.43	24432.3	3.71006	8.22964e-25	4.71207e-23
NM_002843	PTPRJ	protein tyrosine phosphatase, receptor type, J	2790.56	1168.6	0.41877	9.18758e-25	5.24522e-23
NM_024490	ATP10A	ATPase, class V, type 10A	696.291	1797.73	2.58186	1.02078e-24	5.81075e-23
NM_001497	B4GALT1	UDP-Gal:betaGlcNAc beta 1,4- galactosyltransferase, polypeptide 1	4650.55	10384.1	2.23288	1.07965e-24	6.12801e-23
NM_015049	TRAK2	trafficking protein, kinesin binding 2	1521.86	3679.39	2.4177	1.1076e-24	6.26852e-23
NM_032777	ADGRA2	adhesion G protein-coupled receptor A2	959.6	2309.12	2.40633	1.11611e-24	6.29844e-23
NM_024336	IRX3	iroquois homeobox 3	464.728	1236.1	2.65983	1.30382e-24	7.33661e-23
NM_016426	GTSE1	G-2 and S-phase expressed 1	1080.29	394.365	0.365053	1.39407e-24	7.822e-23
NM_006470	TRIM16	tripartite motif containing 16	447.138	1202.3	2.68887	1.47649e-24	8.26078e-23
NM_004787	SLIT2	slit homolog 2 (Drosophila)	1165.78	429.785	0.368667	1.59335e-24	8.88915e-23
NM_139058	ARX	aristaless related homeobox	346.915	8.71474	0.0251207	1.713e-24	9.52952e-23
NM_019073	SPATA6	spermatogenesis associated 6	493.024	140.84	0.285665	1.72564e-24	9.57266e-23
NM_021127	PMAIP1	phorbol-12-myristate-13-acetate-induced protein 1	295.9	881.562	2.97926	1.74952e-24	9.6777e-23
NM_002522	NPTX1	neuronal pentraxin I	629.416	200.876	0.319146	2.02508e-24	1.11705e-22
NM_004526	MCM2	minichromosome maintenance complex component 2	2065.08	826.674	0.400311	2.31284e-24	1.27219e-22
NM_022131	CLSTN2	calsyntenin 2	323.923	939.634	2.9008	3.01333e-24	1.65286e-22
NM_001029858	SLC35F1	solute carrier family 35, member F1	1422.65	340.129	0.239081	3.22255e-24	1.76268e-22
NM_001704	ADGRB3	adhesion G protein-coupled receptor B3	121.821	7.04283	0.0578129	3.5727e-24	1.94877e-22
NM_207517	ADAMTSL3	ADAMTS-like 3	441.521	117.592	0.266335	3.82756e-24	2.08198e-22
NM_030919	FAM83D	family with sequence similarity 83, member D	582.979	178.47	0.306135	4.06959e-24	2.2075e-22
NM_021920	SCT	secretin	3.63449	100.077	27.5353	4.3234e-24	2.3387e-22
NM_001115	ADCY8	adenylate cyclase 8 (brain)	113.969	5.65146	0.0495875	4.55904e-24	2.45937e-22
NM_001004354	NRARP	NOTCH-regulated ankyrin repeat protein	127.091	8.24529	0.0648771	5.46825e-24	2.94174e-22
NM_130386	COLEC12	collectin sub-family member 12	311.87	71.1557	0.228158	6.29001e-24	3.37455e-22
NM_032947	SMIM3	small integral membrane protein 3	305.403	890.529	2.91592	6.39342e-24	3.42066e-22
NM_001323	CST6	cystatin E/M	6.45129	173.488	26.892	7.4344e-24	3.96677e-22
NM_002128	HMGB1	high mobility group box 1	9297.82	4283.81	0.460733	1.04787e-23	5.5759e-22
NM_032591	SLC9A7	solute carrier family 9, subfamily A (NHE7, cation proton antiporter 7), member 7	326.563	913.69	2.7979	1.44748e-23	7.68146e-22
NM_022121	PERP	PERP, TP53 apoptosis effector	393.4	1041.26	2.64682	1.57188e-23	8.31908e-22
NM_000094	COL7A1	collagen, type VII, alpha 1	3077.77	6925.49	2.25017	1.57942e-23	8.33647e-22
NM_000088	COL1A1	collagen, type I, alpha 1	343266	719567	2.09624	1.58625e-23	8.35001e-22
NM_000237	LPL	lipoprotein lipase	164.511	19.1817	0.116598	1.64678e-23	8.64539e-22
NM_020223	FAM20C	family with sequence similarity 20, member C	3564.92	1570.41	0.440519	1.70239e-23	8.91345e-22
NM_003106	SOX2	SRY (sex determining region Y)-box 2	2790.98	1203.5	0.431209	2.33288e-23	1.2182e-21
NM_198545	DRAXIN	dorsal inhibitory axon guidance protein	394.143	102.115	0.259082	2.34086e-23	1.21911e-21
NM_001129	AEBP1	AE binding protein 1	4240.55	1858.71	0.438319	2.70094e-23	1.40291e-21
NM_002167	ID3	inhibitor of DNA binding 3, dominant negative helix-loop-helix protein	3255.35	1415.97	0.434965	2.83312e-23	1.46768e-21
NM_002263	KIFC1	kinesin family member C1	1175.11	451.182	0.383948	4.2494e-23	2.19556e-21
NM_005602	CLDN11	claudin 11	89.3136	1.94679	0.0217972	5.41128e-23	2.78852e-21
NM_022068	PIEZO2	piezo-type mechanosensitive ion channel component 2	127.973	9.63667	0.0753023	5.58916e-23	2.87262e-21
NM_171998	RAB39B	RAB39B, member RAS oncogene family	178.782	23.9112	0.133745	7.52923e-23	3.85962e-21
NM_001012508	SPRN	shadow of prion protein homolog (zebrafish)	25.0035	189.309	7.57129	8.29094e-23	4.23899e-21
NM_014587	SOX8	SRY (sex determining region Y)-box 8	401.119	110.091	0.274461	8.98056e-23	4.57962e-21
NM_021244	RRAGD	Ras-related GTP binding D	447.411	130.195	0.290996	9.11332e-23	4.63525e-21
NM_004863	SPTLC2	serine palmitoyltransferase, long chain base subunit 2	1305.65	3048.84	2.33511	9.58338e-23	4.8617e-21
NM_178229	IQGAP3	IQ motif containing GTPase activating protein 3	1109.93	416.827	0.375543	1.15552e-22	5.84689e-21
NM_002442	MSI1	musashi RNA-binding protein 1	1030.36	255.46	0.247934	1.16026e-22	5.85571e-21
NM_031299	CDCA3	cell division cycle associated 3	522.442	158.808	0.303972	1.27888e-22	6.43782e-21
NM_023009	MARCKSL1	MARCKS-like 1	3318.93	1456.45	0.438831	1.49169e-22	7.48983e-21
NM_001001995	GPM6B	glycoprotein M6B	961.219	217.464	0.226237	1.50912e-22	7.55793e-21
NM_001299	CNN1	calponin 1, basic, smooth muscle	2919.54	6616.78	2.26638	1.51667e-22	7.57639e-21
NM_030645	SH3BP5L	SH3-binding domain protein 5-like	784.813	1891.64	2.41031	1.5498e-22	7.7222e-21
NM_015470	RAB11FIP5	RAB11 family interacting protein 5 (class I)	755.96	1781.52	2.35663	1.60986e-22	8.00107e-21
NM_004523	KIF11	kinesin family member 11	2448.43	756.584	0.309008	1.65606e-22	8.20985e-21
NM_002466	MYBL2	v-myb avian myeloblastosis viral oncogene homolog-like 2	2815.2	1187.03	0.421649	1.75203e-22	8.66368e-21
NM_152562	CDCA2	cell division cycle associated 2	651.325	226.831	0.348261	1.81003e-22	8.92796e-21
NM_014603	CDR2L	cerebellar degeneration-related protein 2-like	591.214	1416.82	2.39646	2.06313e-22	1.01508e-20
NM_001336	CTSZ	cathepsin Z	2309.55	5248.13	2.27236	2.19274e-22	1.07615e-20
NM_015009	PDZRN3	PDZ domain containing ring finger 3	183.137	25.1137	0.13713	2.24868e-22	1.10084e-20
NM_175617	MT1E	metallothionein 1E	207.446	32.3398	0.155895	2.51657e-22	1.22892e-20
NM_025015	HSPA12A	heat shock 70kDa protein 12A	314.713	856.323	2.72097	2.76325e-22	1.34602e-20
NM_005517	HMGN2	high mobility group nucleosomal binding domain 2	5999.44	2760.58	0.460139	2.89261e-22	1.40554e-20
NM_000954	PTGDS	prostaglandin D2 synthase 21kDa (brain)	47.3771	240.178	5.0695	3.48442e-22	1.68891e-20
NM_001067	TOP2A	topoisomerase (DNA) II alpha 170kDa	6135.75	1681.19	0.273999	3.93193e-22	1.90111e-20
NM_024015	HOXB4	homeobox B4	19.6211	157.989	8.05199	5.31614e-22	2.56406e-20
NM_002105	H2AFX	H2A histone family, member X	2435.01	1061.96	0.43612	5.37126e-22	2.58427e-20
NM_000943	PPIC	peptidylprolyl isomerase C (cyclophilin C)	283.606	787.549	2.77692	5.95669e-22	2.85892e-20
NM_001849	COL6A2	collagen, type VI, alpha 2	5599.83	11700.1	2.08937	6.00609e-22	2.87558e-20
NM_006208	ENPP1	ectonucleotide pyrophosphatase/phosphodiesterase 1	229.59	684.759	2.98252	7.04621e-22	3.36534e-20
NM_001852	COL9A2	collagen, type IX, alpha 2	938.193	132.594	0.14133	7.52052e-22	3.58314e-20
NM_001846	COL4A2	collagen, type IV, alpha 2	21059.3	43733.7	2.07669	7.55663e-22	3.5916e-20
NM_021111	RECK	reversion-inducing-cysteine-rich protein with kazal motifs	243.279	704.805	2.89711	7.74127e-22	3.67045e-20
NM_015187	SEL1L3	sel-1 suppressor of lin-12-like 3 (C. elegans)	3961.77	1820.86	0.459607	8.57642e-22	4.05661e-20
NM_153034	ZNF488	zinc finger protein 488	168.049	21.6896	0.129067	1.06548e-21	5.01588e-20
NM_000898	MAOB	monoamine oxidase B	136.359	13.433	0.0985117	1.06557e-21	5.01588e-20
NM_005822	RCAN2	regulator of calcineurin 2	135.76	12.3278	0.0908055	1.09909e-21	5.16125e-20
NM_001194	HCN2	hyperpolarization activated cyclic nucleotide gated potassium channel 2	271.231	724.697	2.67188	1.13121e-21	5.29937e-20
NR_024418	AC009014.3	N/A	74.3958	0.46379	0.00623409	1.18588e-21	5.54221e-20
NM_198488	FAM83H	family with sequence similarity 83, member H	99.0035	369.423	3.73141	1.30296e-21	6.0749e-20
NM_019035	PCDH18	protocadherin 18	338.097	86.4608	0.255728	1.61602e-21	7.51662e-20
NM_003638	ITGA8	integrin, alpha 8	73.0115	0.46379	0.00635229	2.1812e-21	1.01214e-19
NM_175885	FAM181B	family with sequence similarity 181, member B	215.233	11.2169	0.0521154	2.63411e-21	1.21941e-19
NM_004750	CRLF1	cytokine receptor-like factor 1	49.3762	244.163	4.94496	2.78112e-21	1.28443e-19
NM_201384	PLEC	plectin	24.1698	177.743	7.35393	2.80059e-21	1.29038e-19
NM_031286	SH3BGRL3	SH3 domain binding glutamate-rich protein like 3	3070.01	6480.75	2.11098	3.31964e-21	1.52594e-19
NM_194449	PHLPP1	PH domain and leucine rich repeat protein phosphatase 1	1247.34	509.289	0.4083	3.41925e-21	1.56805e-19
NM_014568	GALNT5	polypeptide N-acetylgalactosaminyltransferase 5	443.558	1143.22	2.57738	3.50901e-21	1.60545e-19
NM_144579	SFXN5	sideroflexin 5	1122.08	444.953	0.396543	3.82067e-21	1.74397e-19
NM_001845	COL4A1	collagen, type IV, alpha 1	27222.4	56690.2	2.08249	3.9436e-21	1.7959e-19
NM_021928	SPCS3	signal peptidase complex subunit 3 homolog (S. cerevisiae)	1958.76	4361.52	2.22667	4.24483e-21	1.92859e-19
NM_007257	PNMA2	paraneoplastic Ma antigen 2	405.111	117.031	0.288887	4.27873e-21	1.93949e-19
NM_007210	GALNT6	polypeptide N-acetylgalactosaminyltransferase 6	219.611	633.879	2.88637	4.29963e-21	1.94446e-19
NM_003920	TIMELESS	timeless circadian clock	1713.78	727.628	0.424576	4.82913e-21	2.17889e-19
NR_027406	N/A	N/A	4524.03	1900.6	0.420112	5.87105e-21	2.64292e-19
NM_001733	C1R	complement component 1, r subcomponent	405.16	119.247	0.294322	5.98074e-21	2.68612e-19
NM_016361	ACP6	acid phosphatase 6, lysophosphatidic	258.522	54.3959	0.210411	6.62224e-21	2.96743e-19
NM_022842	CDCP1	CUB domain containing protein 1	1321.18	2845.4	2.15368	8.24107e-21	3.6844e-19
NM_194298	SLC16A9	solute carrier family 16, member 9	393.438	114.352	0.290647	9.16804e-21	4.08949e-19
NM_020343	RALGAPA2	Ral GTPase activating protein, alpha subunit 2 (catalytic)	699.572	253.239	0.361991	1.34063e-20	5.96642e-19
NM_001077195	ZNF436	zinc finger protein 436	195.19	33.2617	0.170407	1.36385e-20	6.05601e-19
NM_001451	FOXF1	forkhead box F1	65.3788	281.221	4.30141	1.77432e-20	7.86081e-19
NM_004274	AKAP6	A kinase (PRKA) anchor protein 6	240.809	51.6188	0.214355	1.9123e-20	8.45299e-19
NM_012074	DPF3	D4, zinc and double PHD fingers, family 3	399.899	115.732	0.289402	2.1391e-20	9.43421e-19
NM_001008528	MXRA7	matrix-remodelling associated 7	711.126	2169.95	3.05142	2.29655e-20	1.01059e-18
NM_014905	GLS	glutaminase	221.707	637.256	2.87432	2.3224e-20	1.01967e-18
NM_144653	NACC2	NACC family member 2, BEN and BTB (POZ) domain containing	6678.81	3235.02	0.484371	2.40985e-20	1.0557e-18
NM_000313	PROS1	protein S (alpha)	961.389	326.375	0.339483	2.49424e-20	1.09023e-18
NM_002250	KCNN4	potassium channel, calcium activated intermediate/small conductance subfamily N alpha, member 4	240.703	702.629	2.91907	2.59869e-20	1.13335e-18
NM_018492	PBK	PDZ binding kinase	951.555	338.4	0.355628	3.04984e-20	1.32716e-18
NM_002309	LIF	leukemia inhibitory factor	1683.55	4824.24	2.86551	3.79076e-20	1.64591e-18
NM_005101	ISG15	ISG15 ubiquitin-like modifier	324.634	870.964	2.68291	5.8612e-20	2.53925e-18
NM_014875	KIF14	kinesin family member 14	888.474	238.071	0.267954	6.88704e-20	2.97709e-18
NM_000891	KCNJ2	potassium channel, inwardly rectifying subfamily J, member 2	344.944	96.6642	0.280231	7.63611e-20	3.29362e-18
NM_001145033	C11ORF96	chromosome 11 open reading frame 96	166.098	25.4802	0.153405	7.69998e-20	3.31387e-18
NM_001080509	TSPAN11	tetraspanin 11	436.721	134.833	0.30874	8.2469e-20	3.54147e-18
NM_015074	KIF1B	kinesin family member 1B	1337.99	562.385	0.42032	8.42423e-20	3.6097e-18
NM_017946	FKBP14	FK506 binding protein 14, 22 kDa	448.245	1112.52	2.48194	8.62353e-20	3.68703e-18
NM_001165252	KRTAP2-3	keratin associated protein 2-3	2.80071	104.417	37.2824	9.1706e-20	3.91239e-18
NM_198461	LONRF2	LON peptidase N-terminal domain and ring finger 2	565.26	194.245	0.343637	1.03369e-19	4.40037e-18
NM_004419	DUSP5	dual specificity phosphatase 5	229.307	647.609	2.8242	1.13823e-19	4.8349e-18
NM_033518	SLC38A5	solute carrier family 38, member 5	203.261	567.086	2.78994	1.16276e-19	4.92841e-18
NM_080607	VSTM2L	V-set and transmembrane domain containing 2 like	110.757	371.301	3.3524	1.18927e-19	5.02986e-18
NM_020242	KIF15	kinesin family member 15	674.475	212.196	0.314609	1.43023e-19	6.03596e-18
NM_001256310	GLS	glutaminase	568.351	1353.43	2.38133	1.52814e-19	6.43526e-18
NM_002146	HOXB3	homeobox B3	93.2573	953.395	10.2233	1.54309e-19	6.48427e-18
NM_031891	CDH20	cadherin 20, type 2	73.7005	0.927581	0.0125858	1.97811e-19	8.29452e-18
NM_003986	BBOX1	butyrobetaine (gamma), 2-oxoglutarate dioxygenase (gamma-butyrobetaine hydroxylase) 1	94.3323	5.4682	0.0579674	2.0932e-19	8.75834e-18
NM_012112	TPX2	TPX2, microtubule-associated	4341.91	1571.72	0.361989	2.2241e-19	9.28623e-18
NM_001678	ATP1B2	ATPase, Na+/K+ transporting, beta 2 polypeptide	2711.01	83.1973	0.0306886	2.24873e-19	9.36908e-18
NM_016072	GOLT1B	golgi transport 1B	765.643	1777.26	2.32127	2.40976e-19	1.00187e-17
NM_012328	DNAJB9	DnaJ (Hsp40) homolog, subfamily B, member 9	194.218	562.848	2.89803	2.7757e-19	1.15156e-17
NR_037883	N/A	N/A	321.988	91.826	0.285185	2.98183e-19	1.23447e-17
NM_145041	TMEM106A	transmembrane protein 106A	93.9204	330.046	3.5141	2.99135e-19	1.2358e-17
NM_033393	FHDC1	FH2 domain containing 1	219.804	622.06	2.83007	3.02157e-19	1.24565e-17
NM_002338	LSAMP	limbic system-associated membrane protein	1081.56	396.311	0.366426	3.18003e-19	1.30822e-17
NM_004252	SLC9A3R1	solute carrier family 9, subfamily A (NHE3, cation proton antiporter 3), member 3 regulator 1	970.99	334.964	0.344972	3.18975e-19	1.30947e-17
NM_014010	ASTN2	astrotactin 2	131.421	16.0325	0.121993	3.21286e-19	1.3162e-17
NM_018992	KCTD5	potassium channel tetramerization domain containing 5	893.079	1953.69	2.1876	3.25608e-19	1.33112e-17
NM_006988	ADAMTS1	ADAM metallopeptidase with thrombospondin type 1 motif, 1	483.184	1376.61	2.84903	4.16844e-19	1.70055e-17
NM_001080414	CCDC88C	coiled-coil domain containing 88C	224.903	50.7828	0.225799	5.107e-19	2.07911e-17
NM_001033723	ZNF704	zinc finger protein 704	222.524	48.8304	0.219438	5.28191e-19	2.14586e-17
NM_178232	HAPLN3	hyaluronan and proteoglycan link protein 3	194.511	530.423	2.72696	5.30656e-19	2.14761e-17
NM_053002	MED12L	mediator complex subunit 12-like	211.289	44.3814	0.21005	5.30815e-19	2.14761e-17
NM_002193	INHBB	inhibin, beta B	5.6336	99.5159	17.6647	5.55482e-19	2.24277e-17
NM_005226	S1PR3	sphingosine-1-phosphate receptor 3	716.859	1788.94	2.49553	5.67851e-19	2.28799e-17
NM_000387	SLC25A20	solute carrier family 25 (carnitine/acylcarnitine translocase), member 20	309.813	825.46	2.66438	5.85428e-19	2.35398e-17
NM_001080477	TENM3	teneurin transmembrane protein 3	3858.01	7852.98	2.0355	6.22644e-19	2.49849e-17
NM_006265	RAD21	RAD21 homolog (S. pombe)	4167.59	2066.97	0.495963	9.47745e-19	3.79524e-17
NM_004265	FADS2	fatty acid desaturase 2	6724.87	2654.79	0.394773	9.73956e-19	3.89225e-17
NM_024560	ACSS3	acyl-CoA synthetase short-chain family member 3	844.684	240.264	0.284443	1.00973e-18	4.02698e-17
NM_020964	EPG5	ectopic P-granules autophagy protein 5 homolog (C. elegans)	758.004	1690.93	2.23076	1.163e-18	4.62882e-17
NM_153360	APCDD1L	adenomatosis polyposis coli down-regulated 1-like	304.814	761.755	2.49908	1.39556e-18	5.54317e-17
NM_014734	SUSD6	sushi domain containing 6	543.041	1239.48	2.28247	1.41703e-18	5.61707e-17
NM_005082	TRIM25	tripartite motif containing 25	1270.88	562.751	0.442803	1.66922e-18	6.60339e-17
NM_005026	PIK3CD	phosphatidylinositol-4,5-bisphosphate 3-kinase, catalytic subunit delta	800.382	1721	2.15022	1.79727e-18	7.09559e-17
NM_181718	ASPHD1	aspartate beta-hydroxylase domain containing 1	62.8775	261.942	4.16591	1.80613e-18	7.11622e-17
NM_006648	WNK2	WNK lysine deficient protein kinase 2	550.031	29.746	0.0540805	1.91122e-18	7.51514e-17
NM_007021	C10ORF10	chromosome 10 open reading frame 10	54.6621	262.584	4.80376	2.26573e-18	8.8913e-17
NM_000689	ALDH1A1	aldehyde dehydrogenase 1 family, member A1	106.984	10.0088	0.0935546	2.53526e-18	9.9291e-17
NM_021101	CLDN1	claudin 1	51.5621	220.802	4.28225	2.61082e-18	1.02046e-16
NM_139055	ADAMTS15	ADAM metallopeptidase with thrombospondin type 1 motif, 15	1053.37	441.557	0.419187	2.62929e-18	1.02563e-16
NM_002372	MAN2A1	mannosidase, alpha, class 2A, member 1	1799.62	3695.39	2.05342	2.77395e-18	1.07991e-16
NM_006455	P3H4	prolyl 3-hydroxylase family member 4 (non-enzymatic)	1257.66	2695.4	2.1432	2.85191e-18	1.10806e-16
NM_182943	PLOD2	procollagen-lysine, 2-oxoglutarate 5-dioxygenase 2	48.8579	226.734	4.64068	3.11456e-18	1.20771e-16
NM_002345	LUM	lumican	846.1	1909.48	2.2568	3.62557e-18	1.40308e-16
NM_080388	S100A16	S100 calcium binding protein A16	2487.88	5073.45	2.03927	3.66297e-18	1.41476e-16
NM_080671	KCNE4	potassium channel, voltage gated subfamily E regulatory beta subunit 4	413.076	138.24	0.334661	3.82764e-18	1.47545e-16
NM_001001522	TAGLN	transgelin	99.747	352.972	3.53867	4.35408e-18	1.67508e-16
NM_015529	MOXD1	monooxygenase, DBH-like 1	1914.63	899.21	0.469652	4.80832e-18	1.84621e-16
NM_032048	EMILIN2	elastin microfibril interfacer 2	667.479	64.9714	0.0973385	4.92312e-18	1.88659e-16
NM_001029884	PLEKHG1	pleckstrin homology domain containing, family G (with RhoGef domain) member 1	2918.24	1439.44	0.493255	5.23455e-18	2.00201e-16
NM_001618	PARP1	poly (ADP-ribose) polymerase 1	3908.39	1967.54	0.503415	5.62973e-18	2.14896e-16
NM_000905	NPY	neuropeptide Y	177.414	33.7368	0.190159	5.90552e-18	2.24984e-16
NM_014465	SULT1B1	sulfotransferase family, cytosolic, 1B, member 1	84.4816	4.35737	0.0515777	6.22534e-18	2.36708e-16
NM_014241	HACD1	3-hydroxyacyl-CoA dehydratase 1	293.489	739.28	2.51894	6.69505e-18	2.54074e-16
NM_001080396	FAM155A	family with sequence similarity 155, member A	189.985	530.056	2.79	6.91771e-18	2.62017e-16
NM_018101	CDCA8	cell division cycle associated 8	640.142	246.385	0.384891	7.01337e-18	2.65127e-16
NM_199168	CXCL12	chemokine (C-X-C motif) ligand 12	174.954	485.813	2.7768	7.4396e-18	2.80698e-16
NM_001193331	C9ORF3	chromosome 9 open reading frame 3	69.5477	262.245	3.77072	8.0777e-18	3.04187e-16
NM_012134	LMOD1	leiomodin 1 (smooth muscle)	667.831	2071.64	3.10205	8.16259e-18	3.06794e-16
NM_003921	BCL10	B-cell CLL/lymphoma 10	467.963	1100.81	2.35235	8.55276e-18	3.20843e-16
NM_001485	GBX2	gastrulation brain homeobox 2	119.507	13.6219	0.113984	8.58083e-18	3.21281e-16
NM_213589	RAPH1	Ras association (RalGDS/AF-6) and pleckstrin homology domains 1	1306.19	2657.53	2.03456	8.69536e-18	3.24948e-16
NM_174911	FAM84B	family with sequence similarity 84, member B	1251.66	2632.4	2.10313	9.60319e-18	3.57509e-16
NR_024240	N/A	N/A	136.658	415.149	3.03786	9.59938e-18	3.57509e-16
NM_003254	TIMP1	TIMP metallopeptidase inhibitor 1	3318	8048.09	2.42559	1.042e-17	3.87181e-16
NM_198849	SIAH3	siah E3 ubiquitin protein ligase family member 3	134.515	9.54504	0.0709591	1.18785e-17	4.40539e-16
NM_001112724	STK32A	serine/threonine kinase 32A	167.894	31.6927	0.188766	1.22303e-17	4.52727e-16
NM_005940	MMP11	matrix metallopeptidase 11	166.675	676.479	4.05869	1.23332e-17	4.55675e-16
NM_020199	C5ORF15	chromosome 5 open reading frame 15	1216.29	2548.61	2.0954	1.24022e-17	4.57363e-16
NM_020992	PDLIM1	PDZ and LIM domain 1	1666.98	3368.42	2.02067	1.29202e-17	4.7557e-16
NM_032279	ATP13A4	ATPase type 13A4	131.276	17.9736	0.136915	1.60768e-17	5.90647e-16
NM_002751	MAPK11	mitogen-activated protein kinase 11	313.045	764.835	2.44321	1.63328e-17	5.9893e-16
NM_001166271	SPATA13	spermatogenesis associated 13	244.444	62.0914	0.254011	1.64552e-17	6.02291e-16
NM_002203	ITGA2	integrin, alpha 2 (CD49B, alpha 2 subunit of VLA-2 receptor)	381.37	908.594	2.38245	1.92221e-17	7.02251e-16
NM_018685	ANLN	anillin, actin binding protein	4285.37	2190.34	0.511121	2.01438e-17	7.34556e-16
NM_004073	PLK3	polo-like kinase 3	664.537	1464.59	2.20392	2.04725e-17	7.45155e-16
NM_003483	HMGA2	high mobility group AT-hook 2	714.805	1552.04	2.17127	2.17687e-17	7.90862e-16
NM_014762	DHCR24	24-dehydrocholesterol reductase	5643.03	2869.47	0.508498	2.65301e-17	9.62059e-16
NM_001482	GATM	glycine amidinotransferase (L-arginine:glycine amidinotransferase)	860.612	154.753	0.179818	2.72418e-17	9.86044e-16
NM_020981	B3GALT1	UDP-Gal:betaGlcNAc beta 1,3-galactosyltransferase, polypeptide 1	150.994	26.1273	0.173036	2.88663e-17	1.04292e-15
NM_004530	MMP2	matrix metallopeptidase 2	935.861	1999.88	2.13694	2.97569e-17	1.07311e-15
NM_018136	ASPM	asp (abnormal spindle) homolog, microcephaly associated (Drosophila)	539.5	132.972	0.246473	2.98853e-17	1.07576e-15
NM_016113	TRPV2	transient receptor potential cation channel, subfamily V, member 2	764.719	1583.32	2.07045	3.2241e-17	1.15843e-15
NM_138635	H2AFV	H2A histone family, member V	1602.08	758.548	0.473478	3.2378e-17	1.16122e-15
NM_006516	SLC2A1	solute carrier family 2 (facilitated glucose transporter), member 1	4201.59	8015.9	1.90782	3.28825e-17	1.17716e-15
NM_022486	SUSD1	sushi domain containing 1	636.508	1387.6	2.18002	3.51305e-17	1.2542e-15
NM_032812	PLXDC2	plexin domain containing 2	378.916	904.609	2.38736	3.51628e-17	1.2542e-15
NM_001406	EFNB3	ephrin-B3	136.391	20.9396	0.153526	3.81935e-17	1.35983e-15
NM_006854	KDELR2	KDEL (Lys-Asp-Glu-Leu) endoplasmic reticulum protein retention receptor 2	1340.17	2658.76	1.9839	3.8832e-17	1.38005e-15
NM_015559	SETBP1	SET binding protein 1	666.749	263.82	0.395681	4.0503e-17	1.43683e-15
NM_023071	SPATS2	spermatogenesis associated, serine-rich 2	783.349	1678.54	2.14278	4.20109e-17	1.48763e-15
NM_007107	SSR3	signal sequence receptor, gamma (translocon-associated protein gamma)	5332.47	12819.8	2.40409	4.5732e-17	1.61647e-15
NR_038981	N/A	N/A	6.71849	86.4608	12.8691	4.88281e-17	1.7228e-15
NM_004438	EPHA4	EPH receptor A4	176.023	467.776	2.65747	5.44955e-17	1.9193e-15
NM_012293	PXDN	peroxidasin	12577.4	24165.7	1.92136	5.57097e-17	1.95854e-15
NM_198321	GALNT10	polypeptide N-acetylgalactosaminyltransferase 10	9036.11	17350	1.92007	5.70373e-17	2.00162e-15
NM_002993	CXCL6	chemokine (C-X-C motif) ligand 6	226.046	55.2205	0.244289	5.85854e-17	2.05227e-15
NM_001093725	MEX3A	mex-3 RNA binding family member A	1183.05	533.847	0.451248	6.2016e-17	2.16857e-15
NM_198576	AGRN	agrin	8065.25	15145.4	1.87786	6.55989e-17	2.28977e-15
NM_000217	KCNA1	potassium channel, voltage gated shaker related subfamily A, member 1	53.6094	0	0	6.65296e-17	2.31812e-15
NM_002615	SERPINF1	serpin peptidase inhibitor, clade F (alpha-2 antiplasmin, pigment epithelium derived factor), member 1	84.5459	303.289	3.58726	6.77454e-17	2.35629e-15
NM_052854	CREB3L1	cAMP responsive element binding protein 3-like 1	4531.92	8679.07	1.9151	7.71041e-17	2.67704e-15
NM_004104	FASN	fatty acid synthase	10838.6	4970.78	0.45862	7.92671e-17	2.74727e-15
NM_032840	SPRYD3	SPRY domain containing 3	711.432	1491.87	2.097	8.09062e-17	2.79912e-15
NM_007365	PADI2	peptidyl arginine deiminase, type II	495.14	172.63	0.348648	8.91066e-17	3.0774e-15
NM_176821	NLRP10	NLR family, pyrin domain containing 10	1.11707	58.9365	52.76	9.23551e-17	3.18397e-15
NM_002999	SDC4	syndecan 4	1366.38	2774.35	2.03045	9.34242e-17	3.21517e-15
NM_006120	HLA-DMA	major histocompatibility complex, class II, DM alpha	190.455	40.774	0.214088	9.69978e-17	3.3323e-15
NM_000888	ITGB6	integrin, beta 6	17.1036	123.88	7.24288	9.83232e-17	3.37192e-15
NM_182752	TPRG1L	tumor protein p63 regulated 1-like	542.581	1171.52	2.15915	1.05507e-16	3.61194e-15
NM_004982	KCNJ8	potassium channel, inwardly rectifying subfamily J, member 8	89.5325	7.13446	0.0796857	1.15254e-16	3.93874e-15
NR_004053	N/A	N/A	439.415	156.431	0.355998	1.28794e-16	4.3938e-15
NM_005570	LMAN1	lectin, mannose-binding, 1	3252.59	6508.82	2.00112	1.37424e-16	4.68007e-15
NM_033132	ZIC5	Zic family member 5	132.174	20.0177	0.151449	1.42465e-16	4.84331e-15
NM_021020	LZTS1	leucine zipper, putative tumor suppressor 1	1379.66	633.249	0.45899	1.43191e-16	4.85955e-15
NM_025191	EDEM3	ER degradation enhancer, mannosidase alpha-like 3	1084.34	2256.23	2.08075	1.54417e-16	5.23147e-15
NM_145693	LPIN1	lipin 1	1271.21	587.973	0.462531	1.85757e-16	6.28236e-15
NM_017760	NCAPG2	non-SMC condensin II complex, subunit G2	1235.63	583.049	0.471864	1.92923e-16	6.51347e-15
NM_032538	TTBK1	tau tubulin kinase 1	208.424	49.2998	0.236536	2.10167e-16	7.08347e-15
NM_000918	P4HB	prolyl 4-hydroxylase, beta polypeptide	18143.1	33926.2	1.86992	2.21042e-16	7.43718e-15
NM_017770	ELOVL2	ELOVL fatty acid elongase 2	147.845	25.5775	0.173002	2.21814e-16	7.45036e-15
NM_006895	HNMT	histamine N-methyltransferase	218.607	54.5848	0.249694	2.25681e-16	7.56726e-15
NM_017712	PGPEP1	pyroglutamyl-peptidase I	1847.37	908.572	0.491819	2.36511e-16	7.91684e-15
NM_001071	TYMS	thymidylate synthetase	1520.11	725.464	0.477246	2.37325e-16	7.93053e-15
NM_016195	KIF20B	kinesin family member 20B	1342.72	537.26	0.400129	2.40528e-16	8.0239e-15
NM_001031804	MAF	v-maf avian musculoaponeurotic fibrosarcoma oncogene homolog	244.936	41.6043	0.169858	2.42725e-16	8.08342e-15
NM_004864	GDF15	growth differentiation factor 15	152.004	448.05	2.94761	2.77024e-16	9.21e-15
NM_012326	MAPRE3	microtubule-associated protein, RP/EB family, member 3	523.826	1118.5	2.13526	2.85267e-16	9.46795e-15
NM_022167	XYLT2	xylosyltransferase II	760.979	1553.42	2.04135	2.90591e-16	9.62085e-15
NM_006727	CDH10	cadherin 10, type 2 (T2-cadherin)	141.806	417.377	2.94329	2.90856e-16	9.62085e-15
NM_001197294	DPYSL3	dihydropyrimidinase-like 3	378.083	881.436	2.33133	3.45863e-16	1.14211e-14
NM_005954	MT3	metallothionein 3	165.039	10.1921	0.0617556	3.64297e-16	1.20061e-14
NM_018008	FEZF2	FEZ family zinc finger 2	140.367	4.82116	0.0343468	3.64806e-16	1.20061e-14
NM_005920	MEF2D	myocyte enhancer factor 2D	707.743	1433.58	2.02556	3.7115e-16	1.21944e-14
NM_013355	PKN3	protein kinase N3	482.81	180.331	0.373503	3.86271e-16	1.26699e-14
NM_014573	TMEM97	transmembrane protein 97	491.666	184.574	0.375405	3.9388e-16	1.28979e-14
NM_152375	KLHDC7A	kelch domain containing 7A	96.1223	7.41499	0.0771412	3.94923e-16	1.29105e-14
NM_002291	LAMB1	laminin, beta 1	12839.5	25301.3	1.97059	4.03376e-16	1.31649e-14
NM_025153	ATP10B	ATPase, class V, type 10B	77.0517	1.85516	0.0240768	4.24859e-16	1.38429e-14
NM_000246	CIITA	class II, major histocompatibility complex, transactivator	140.464	22.3366	0.159021	4.54235e-16	1.47755e-14
NM_005318	H1F0	H1 histone family, member 0	1543.58	646.596	0.418894	5.45246e-16	1.77065e-14
NM_152486	SAMD11	sterile alpha motif domain containing 11	163.249	32.7063	0.200346	5.64574e-16	1.83038e-14
NM_018407	LAPTM4B	lysosomal protein transmembrane 4 beta	2770.47	1427.16	0.515134	6.24097e-16	2.02001e-14
NM_207362	KIAA1211L	KIAA1211-like	48.2591	203.103	4.20859	6.47529e-16	2.09239e-14
NM_002374	MAP2	microtubule-associated protein 2	481.673	110.464	0.229333	6.72942e-16	2.17093e-14
NM_178537	B4GALNT4	beta-1,4-N-acetyl-galactosaminyl transferase 4	1134.64	517.878	0.456427	6.81352e-16	2.19445e-14
NM_031469	SH3BGRL2	SH3 domain binding glutamate-rich protein like 2	181.219	477.229	2.63344	7.2209e-16	2.32183e-14
NM_031455	CCDC3	coiled-coil domain containing 3	259.928	76.8184	0.295537	7.59957e-16	2.43959e-14
NM_004947	DOCK3	dedicator of cytokinesis 3	254.262	72.1975	0.283949	7.99349e-16	2.56184e-14
NM_006305	ANP32A	acidic (leucine-rich) nuclear phosphoprotein 32 family, member A	3066.46	1574.78	0.513549	8.30013e-16	2.65577e-14
NM_001008397	GPX8	glutathione peroxidase 8 (putative)	1777.02	3557.78	2.0021	8.52061e-16	2.72187e-14
NM_000212	ITGB3	integrin, beta 3 (platelet glycoprotein IIIa, antigen CD61)	1458.04	2833.59	1.94342	1.04229e-15	3.32413e-14
NM_017617	NOTCH1	notch 1	2991.26	1542.14	0.515548	1.24102e-15	3.95148e-14
NM_006634	VAMP5	vesicle-associated membrane protein 5	651.1	1384.75	2.12679	1.264e-15	4.01813e-14
NM_006270	RRAS	related RAS viral (r-ras) oncogene homolog	928.165	2038.52	2.19629	1.4011e-15	4.44673e-14
NM_002213	ITGB5	integrin, beta 5	8190.28	15057.6	1.83848	1.53057e-15	4.84977e-14
NM_015693	INTU	inturned planar cell polarity protein	146.557	416.077	2.839	1.53382e-15	4.85221e-14
NM_138444	KCTD12	potassium channel tetramerization domain containing 12	800.475	358.429	0.44777	1.57946e-15	4.98854e-14
NM_001145199	C12ORF75	chromosome 12 open reading frame 75	566.561	1236.17	2.18188	1.59661e-15	5.0346e-14
NM_003584	DUSP11	dual specificity phosphatase 11 (RNA/RNP complex 1-interacting)	269.618	645.691	2.39483	1.63896e-15	5.15984e-14
NM_000059	BRCA2	breast cancer 2, early onset	390.531	143.273	0.366867	1.96231e-15	6.16789e-14
NM_004055	CAPN5	calpain 5	867.283	377.433	0.43519	2.07401e-15	6.50852e-14
NM_006236	POU3F3	POU class 3 homeobox 3	618.657	262.068	0.423607	2.10949e-15	6.60928e-14
NM_018557	LRP1B	low density lipoprotein receptor-related protein 1B	310.251	104.068	0.335431	2.39204e-15	7.48258e-14
NM_001543	NDST1	N-deacetylase/N-sulfotransferase (heparan glucosaminyl) 1	6859.84	12544.8	1.82873	2.44072e-15	7.62269e-14
NM_173495	PTCHD1	patched domain containing 1	131.939	23.7167	0.179755	2.44983e-15	7.63894e-14
NM_020448	NIPAL3	NIPA-like domain containing 3	480.331	1063.05	2.21316	2.64784e-15	8.24325e-14
NM_004854	CHST10	carbohydrate sulfotransferase 10	961.618	453.656	0.471763	2.97933e-15	9.26051e-14
NM_013261	PPARGC1A	peroxisome proliferator-activated receptor gamma, coactivator 1 alpha	221.942	59.4059	0.267665	3.26083e-15	1.01194e-13
NM_152259	TICRR	TOPBP1-interacting checkpoint and replication regulator	400.157	147.247	0.367973	3.43081e-15	1.06301e-13
NM_012465	TLL2	tolloid-like 2	196.842	490.468	2.49169	3.5192e-15	1.08867e-13
NM_001651	AQP5	aquaporin 5	59.1948	1.483	0.0250529	3.60992e-15	1.11498e-13
NM_014344	FJX1	four jointed box 1	1321.84	620.749	0.469608	3.66441e-15	1.13002e-13
NM_004048	B2M	beta-2-microglobulin	5130.31	9814.85	1.91311	3.76672e-15	1.15975e-13
NM_002185	IL7R	interleukin 7 receptor	41.2252	176.071	4.27095	3.78124e-15	1.16239e-13
NM_194071	CREB3L2	cAMP responsive element binding protein 3-like 2	1628.31	3137.34	1.92674	3.83203e-15	1.17616e-13
NM_021643	TRIB2	tribbles pseudokinase 2	1240.08	592.005	0.477393	3.84288e-15	1.17764e-13
NM_004443	EPHB3	EPH receptor B3	367.376	127.779	0.347815	4.04478e-15	1.23758e-13
NM_014045	LRP10	low density lipoprotein receptor-related protein 10	2819.5	5980.79	2.12122	4.61035e-15	1.40842e-13
NM_003273	TM7SF2	transmembrane 7 superfamily member 2	287.475	89.0546	0.309782	4.62539e-15	1.41082e-13
NM_032336	GINS4	GINS complex subunit 4 (Sld5 homolog)	673.345	290.13	0.430879	4.95388e-15	1.50866e-13
NM_018099	FAR2	fatty acyl CoA reductase 2	147.156	31.2233	0.212178	6.03543e-15	1.83518e-13
NM_004502	HOXB7	homeobox B7	2.51742	60.3279	23.9641	6.06156e-15	1.84027e-13
NM_005824	LRRC17	leucine rich repeat containing 17	17.1519	121.475	7.08229	6.79167e-15	2.05874e-13
NM_153487	MDGA1	MAM domain containing glycosylphosphatidylinositol anchor 1	2252	1145.91	0.508842	7.16554e-15	2.16798e-13
NM_015051	ERP44	endoplasmic reticulum protein 44	997.268	1981.54	1.98697	7.1742e-15	2.16798e-13
NM_032108	SEMA6B	sema domain, transmembrane domain (TM), and cytoplasmic domain, (semaphorin) 6B	110.692	11.2113	0.101283	7.30785e-15	2.20497e-13
NM_198552	FAM89A	family with sequence similarity 89, member A	71.3118	4.449	0.0623879	7.42157e-15	2.23583e-13
NM_022766	CERK	ceramide kinase	2399.12	1264.33	0.526997	7.44429e-15	2.23923e-13
NM_005189	CBX2	chromobox homolog 2	313.718	101.096	0.322252	7.8058e-15	2.34437e-13
NM_001426	EN1	engrailed homeobox 1	151.351	391.604	2.58739	8.08145e-15	2.42344e-13
NM_002747	MAPK4	mitogen-activated protein kinase 4	302.905	28.4462	0.0939113	8.28383e-15	2.48034e-13
NM_001795	CDH5	cadherin 5, type 2 (vascular endothelium)	72.1134	4.54062	0.062965	8.31096e-15	2.48466e-13
NM_006289	TLN1	talin 1	25018.8	45097.1	1.80253	8.89033e-15	2.65382e-13
NM_002410	MGAT5	mannosyl (alpha-1,6-)-glycoprotein beta-1,6-N-acetyl-glucosaminyltransferase	1679.04	3224.13	1.92022	9.63044e-15	2.87037e-13
NM_006996	SLC19A2	solute carrier family 19 (thiamine transporter), member 2	238.607	584.802	2.45089	1.14009e-14	3.39288e-13
NM_007168	ABCA8	ATP-binding cassette, sub-family A (ABC1), member 8	82.4503	7.22609	0.0876417	1.19659e-14	3.55564e-13
NR_027107	N/A	N/A	343.576	786.96	2.2905	1.21083e-14	3.59251e-13
NM_030636	EEPD1	endonuclease/exonuclease/phosphatase family domain containing 1	177.018	41.7932	0.236096	1.26921e-14	3.76002e-13
NM_003670	BHLHE40	basic helix-loop-helix family, member e40	1967.43	4546.9	2.31109	1.27661e-14	3.77622e-13
NM_001814	CTSC	cathepsin C	1172.03	575.543	0.491067	1.43592e-14	4.24106e-13
NM_152527	SLC16A14	solute carrier family 16, member 14	128.272	23.0753	0.179893	1.43827e-14	4.2416e-13
NM_024721	ZFHX4	zinc finger homeobox 4	943.845	440.916	0.467148	1.45952e-14	4.29778e-13
NM_018431	DOK5	docking protein 5	230.254	68.4872	0.297442	1.47795e-14	4.34553e-13
NM_001761	CCNF	cyclin F	1012.67	484.341	0.47828	1.53463e-14	4.50541e-13
NM_014849	SV2A	synaptic vesicle glycoprotein 2A	1424.21	701.947	0.492867	1.54834e-14	4.53886e-13
NM_020182	PMEPA1	prostate transmembrane protein, androgen induced 1	175.489	438.099	2.49645	1.56205e-14	4.5722e-13
NM_014601	EHD2	EH-domain containing 2	3280.77	6292.68	1.91805	1.65882e-14	4.84821e-13
NM_003276	TMPO	thymopoietin	822.223	387.139	0.470843	1.68947e-14	4.93042e-13
NM_024491	CEP70	centrosomal protein 70kDa	277.193	83.3975	0.300865	1.72105e-14	5.01511e-13
NM_178826	ANO4	anoctamin 4	651.972	1368.02	2.09828	1.77913e-14	5.17666e-13
NM_022772	EPS8L2	EPS8-like 2	546.045	1114.3	2.04068	1.9487e-14	5.66164e-13
NM_004455	EXTL1	exostosin-like glycosyltransferase 1	50.7283	189.578	3.73714	2.50773e-14	7.27501e-13
NM_006290	TNFAIP3	tumor necrosis factor, alpha-induced protein 3	130.175	360.353	2.76822	2.58374e-14	7.48443e-13
NM_005928	MFGE8	milk fat globule-EGF factor 8 protein	480.277	1927.33	4.01296	2.63592e-14	7.61306e-13
NM_001850	COL8A1	collagen, type VIII, alpha 1	134.408	369.818	2.75145	2.63319e-14	7.61306e-13
NM_014606	HERC3	HECT and RLD domain containing E3 ubiquitin protein ligase 3	232.536	574.804	2.47189	2.81511e-14	8.11863e-13
NM_016147	PPME1	protein phosphatase methylesterase 1	1020.89	1960.77	1.92065	3.15971e-14	9.09903e-13
NM_031966	CCNB1	cyclin B1	2401.37	811.088	0.33776	3.36754e-14	9.68329e-13
NM_006734	HIVEP2	human immunodeficiency virus type I enhancer binding protein 2	684.564	1369.62	2.00072	3.69659e-14	1.06139e-12
NR_045486	AC011893.3	N/A	15.7033	105.179	6.69788	3.70212e-14	1.06142e-12
NM_020452	ATP8B2	ATPase, aminophospholipid transporter, class I, type 8B, member 2	730.032	1436.45	1.96765	3.83014e-14	1.09652e-12
NM_018558	GABRQ	gamma-aminobutyric acid (GABA) A receptor, theta	63.9302	3.05763	0.0478275	3.95674e-14	1.13111e-12
NM_001719	BMP7	bone morphogenetic protein 7	245.191	27.1465	0.110716	4.05185e-14	1.15661e-12
NR_015384	N/A	N/A	104.386	15.1049	0.144702	4.37287e-14	1.24643e-12
NM_001103184	FMN1	formin 1	240.008	613.946	2.55802	4.72946e-14	1.34416e-12
NM_017644	KLHL24	kelch-like family member 24	467.77	189.235	0.404546	4.72334e-14	1.34416e-12
NM_012242	DKK1	dickkopf WNT signaling pathway inhibitor 1	388.97	149.749	0.384988	5.04978e-14	1.43311e-12
NM_002211	ITGB1	integrin, beta 1 (fibronectin receptor, beta polypeptide, antigen CD29 includes MDF2, MSK12)	316.841	718.559	2.26789	5.07755e-14	1.43891e-12
NM_001153	ANXA4	annexin A4	588.261	1230.92	2.09246	5.38393e-14	1.52353e-12
NM_002121	HLA-DPB1	major histocompatibility complex, class II, DP beta 1	145.028	30.393	0.209566	5.44637e-14	1.53897e-12
NM_175061	JAZF1	JAZF zinc finger 1	205.153	501.249	2.44329	5.64473e-14	1.59273e-12
NM_014583	LMCD1	LIM and cysteine-rich domains 1	3057.58	5509.49	1.80191	6.23884e-14	1.75783e-12
NM_001080471	PEAR1	platelet endothelial aggregation receptor 1	496.144	126.576	0.25512	6.29743e-14	1.77179e-12
NM_021939	FKBP10	FK506 binding protein 10, 65 kDa	7720.26	13807.5	1.78847	6.34967e-14	1.78392e-12
NM_005407	SALL2	spalt-like transcription factor 2	768.099	352.125	0.458436	6.56557e-14	1.84193e-12
NM_004045	ATOX1	antioxidant 1 copper chaperone	1327.69	2587.41	1.94881	6.61389e-14	1.85283e-12
NM_014325	CORO1C	coronin, actin binding protein, 1C	7967.93	14312.9	1.79631	6.84918e-14	1.91601e-12
NM_000927	ABCB1	ATP-binding cassette, sub-family B (MDR/TAP), member 1	265.439	59.3946	0.22376	7.04572e-14	1.96818e-12
NM_178314	RILPL1	Rab interacting lysosomal protein-like 1	357.232	785.397	2.19856	7.15415e-14	1.99562e-12
NM_004429	EFNB1	ephrin-B1	1109.37	548.688	0.494596	7.18691e-14	2.00191e-12
NM_003840	TNFRSF10D	tumor necrosis factor receptor superfamily, member 10d, decoy with truncated death domain	3500.25	6489.42	1.85399	7.39847e-14	2.05499e-12
NM_005620	S100A11	S100 calcium binding protein A11	2953.52	5469.78	1.85196	7.3964e-14	2.05499e-12
NM_198573	ENHO	energy homeostasis associated	113.306	18.3458	0.161913	7.64857e-14	2.12145e-12
NM_024989	PGAP1	post-GPI attachment to proteins 1	771.601	361.692	0.468755	8.31802e-14	2.30387e-12
NM_005202	COL8A2	collagen, type VIII, alpha 2	586.153	1426.63	2.43389	8.56817e-14	2.3698e-12
NM_004892	SEC22B	SEC22 vesicle trafficking protein homolog B (S. cerevisiae) (gene/pseudogene)	2035.02	3777.91	1.85645	8.58838e-14	2.37204e-12
NM_012288	TRAM2	translocation associated membrane protein 2	3288.9	5899.04	1.79362	8.65653e-14	2.3875e-12
NM_005224	ARID3A	AT rich interactive domain 3A (BRIGHT-like)	117.524	325.522	2.76985	8.85919e-14	2.43995e-12
NM_006231	POLE	polymerase (DNA directed), epsilon, catalytic subunit	1449.51	727.055	0.501587	9.03099e-14	2.48378e-12
NM_058238	WNT7B	wingless-type MMTV integration site family, member 7B	338.075	716.824	2.12031	9.22776e-14	2.53433e-12
NM_139159	DPP9	dipeptidyl-peptidase 9	1275.41	2359.78	1.85021	9.29843e-14	2.54971e-12
NM_003468	FZD5	frizzled class receptor 5	1306.32	660.085	0.505301	9.30978e-14	2.54971e-12
NM_021186	ZP4	zona pellucida glycoprotein 4	1.11707	48.8304	43.713	9.5744e-14	2.61852e-12
NM_001163	APBA1	amyloid beta (A4) precursor protein-binding, family A, member 1	286.171	643.28	2.24788	9.73587e-14	2.65896e-12
NM_001855	COL15A1	collagen, type XV, alpha 1	27.1733	129.542	4.76726	1.06848e-13	2.91407e-12
NM_207309	UAP1L1	UDP-N-acetylglucosamine pyrophosphorylase 1 like 1	201.439	488.779	2.42644	1.07884e-13	2.93822e-12
NM_005990	STK10	serine/threonine kinase 10	1562.58	2879.2	1.8426	1.10023e-13	2.99233e-12
NM_014705	DOCK4	dedicator of cytokinesis 4	330.812	121.108	0.366094	1.15403e-13	3.13429e-12
NM_002395	ME1	malic enzyme 1, NADP(+)-dependent, cytosolic	834.694	1692.14	2.02725	1.24802e-13	3.38486e-12
NM_002206	ITGA7	integrin, alpha 7	623.818	205.222	0.328977	1.25928e-13	3.41068e-12
NM_021035	ZNFX1	zinc finger, NFX1-type containing 1	1349	2530.21	1.87561	1.30027e-13	3.51683e-12
NM_004415	DSP	desmoplakin	740.771	2121.45	2.86384	1.36462e-13	3.68578e-12
NM_000170	GLDC	glycine dehydrogenase (decarboxylating)	478.487	201.729	0.421597	1.51277e-13	4.08032e-12
NM_012168	FBXO2	F-box protein 2	44.3574	177.823	4.00887	1.55945e-13	4.20043e-12
NM_025130	HKDC1	hexokinase domain containing 1	131.81	25.944	0.196828	1.57256e-13	4.22994e-12
NM_016038	SBDS	Shwachman-Bodian-Diamond syndrome	1596.01	3048.28	1.90994	1.57764e-13	4.23776e-12
NM_133261	GIPC3	GIPC PDZ domain containing family, member 3	166.771	34.0117	0.203942	1.91183e-13	5.12841e-12
NM_001523	HAS1	hyaluronan synthase 1	5.06702	72.3638	14.2813	1.91495e-13	5.12977e-12
NM_001159920	FLT1	fms-related tyrosine kinase 1	73.5942	7.40934	0.100678	1.97135e-13	5.27363e-12
NM_004615	TSPAN7	tetraspanin 7	157.664	37.1609	0.235697	2.13916e-13	5.71474e-12
NM_018357	LARP6	La ribonucleoprotein domain family, member 6	333.169	714.763	2.14535	2.19153e-13	5.84666e-12
NM_052947	ALPK2	alpha-kinase 2	2527.79	4561.78	1.80465	2.38138e-13	6.34452e-12
NM_015254	KIF13B	kinesin family member 13B	690.471	1368.82	1.98244	2.75674e-13	7.33457e-12
NM_004091	E2F2	E2F transcription factor 2	188.14	50.8631	0.270347	2.9281e-13	7.77991e-12
NM_032623	MGARP	mitochondria-localized glutamic acid-rich protein	105.519	16.5935	0.157256	2.96631e-13	7.87078e-12
NM_014978	SORCS3	sortilin-related VPS10 domain containing receptor 3	62.2627	207.855	3.33836	2.98967e-13	7.92201e-12
NM_003258	TK1	thymidine kinase 1, soluble	1027.25	496.422	0.483256	3.03176e-13	8.02269e-12
NM_004796	NRXN3	neurexin 3	40.9901	0	0	3.09701e-13	8.1843e-12
NM_001264	CDSN	corneodesmosin	0	40.3045	Inf	3.1671e-13	8.35825e-12
NM_001013635	CCDC184	coiled-coil domain containing 184	76.0634	7.50662	0.0986891	3.26124e-13	8.59509e-12
NM_020639	RIPK4	receptor-interacting serine-threonine kinase 4	140.01	30.5819	0.218427	3.64464e-13	9.59265e-12
NM_003619	PRSS12	protease, serine, 12 (neurotrypsin, motopsin)	153.115	35.489	0.23178	3.77596e-13	9.92496e-12
NR_038393	AC002480.3	N/A	26.1045	131.753	5.04712	3.80011e-13	9.97503e-12
NM_018154	ASF1B	anti-silencing function 1B histone chaperone	741.241	352.085	0.474994	3.83386e-13	1.00501e-11
NM_021116	ADCY1	adenylate cyclase 1 (brain)	151.01	35.8669	0.237514	3.95362e-13	1.03385e-11
NM_004961	GABRE	gamma-aminobutyric acid (GABA) A receptor, epsilon	143.767	22.4226	0.155965	3.95441e-13	1.03385e-11
NM_030648	SETD7	SET domain containing (lysine methyltransferase) 7	1675.53	3043.81	1.81662	4.0372e-13	1.05409e-11
NM_007270	FKBP9	FK506 binding protein 9, 63 kDa	2695.04	4921.61	1.82617	4.08922e-13	1.06625e-11
NM_001099289	SH3RF3	SH3 domain containing ring finger 3	293.147	668.446	2.28024	4.1066e-13	1.06936e-11
NM_006909	RASGRF2	Ras protein-specific guanine nucleotide-releasing factor 2	1087.76	2036.03	1.87177	4.78581e-13	1.24457e-11
NM_005982	SIX1	SIX homeobox 1	119.977	22.2337	0.185317	4.99822e-13	1.29808e-11
NM_006033	LIPG	lipase, endothelial	736.293	352.336	0.478527	5.08453e-13	1.31875e-11
NM_025181	SLC35F5	solute carrier family 35, member F5	627.957	1261.52	2.00893	5.40346e-13	1.39961e-11
NM_006471	MYL12A	myosin, light chain 12A, regulatory, non-sarcomeric	5164.9	9156.76	1.77288	5.72662e-13	1.48136e-11
NM_024652	LRRK1	leucine-rich repeat kinase 1	92.713	9.17853	0.0989993	5.82341e-13	1.50441e-11
NM_138389	FAM114A1	family with sequence similarity 114, member A1	291.367	649.304	2.22847	6.22946e-13	1.60719e-11
NM_025217	ULBP2	UL16 binding protein 2	56.613	188.399	3.32783	6.68163e-13	1.72158e-11
NM_024494	WNT2B	wingless-type MMTV integration site family, member 2B	49.4244	1.57463	0.0318593	7.18471e-13	1.84876e-11
NM_033396	TNKS1BP1	tankyrase 1 binding protein 1, 182kDa	2955.55	5168.99	1.74891	7.43502e-13	1.91066e-11
NM_138342	GLB1L2	galactosidase, beta 1-like 2	127.294	25.1137	0.197289	7.7858e-13	1.99819e-11
NM_175058	PLEKHA7	pleckstrin homology domain containing, family A member 7	464.589	197.921	0.426013	7.80121e-13	1.99952e-11
NM_002526	NT5E	5'-nucleotidase, ecto (CD73)	207.906	483.545	2.32579	8.01933e-13	2.05262e-11
NM_006681	NMU	neuromedin U	66.5442	5.65146	0.084928	8.02935e-13	2.05262e-11
NM_030797	FAM49A	family with sequence similarity 49, member A	177.964	50.2217	0.282202	8.14576e-13	2.07913e-11
NR_038861	TUNAR	TCL1 upstream neural differentiation-associated RNA	47.9597	0.927581	0.0193408	8.15429e-13	2.07913e-11
NM_001013251	SLC3A2	solute carrier family 3 (amino acid transporter heavy chain), member 2	220.033	490.445	2.22896	8.57301e-13	2.18305e-11
NM_003500	ACOX2	acyl-CoA oxidase 2, branched chain	248.474	84.8002	0.341283	8.71015e-13	2.21509e-11
NM_002221	ITPKB	inositol-trisphosphate 3-kinase B	740.643	355.057	0.47939	9.29025e-13	2.35955e-11
NM_032515	BOK	BCL2-related ovarian killer	618.104	1161.47	1.87909	9.49317e-13	2.40797e-11
NM_017510	TMED9	transmembrane emp24 protein transport domain containing 9	3405.75	5928.46	1.74072	1.00394e-12	2.54323e-11
NM_007225	NXPH3	neurexophilin 3	9.23591	75.7992	8.20701	1.02992e-12	2.60567e-11
NM_018714	COG1	component of oligomeric golgi complex 1	646.053	1223	1.89303	1.06631e-12	2.69426e-11
NM_025081	NYNRIN	NYN domain and retroviral integrase containing	406.116	163.371	0.402277	1.07765e-12	2.7194e-11
NM_032256	TMEM117	transmembrane protein 117	96.3797	289.569	3.00446	1.10843e-12	2.79348e-11
NM_018071	ARHGEF40	Rho guanine nucleotide exchange factor (GEF) 40	2394.12	4228.04	1.76601	1.11032e-12	2.79463e-11
NM_018207	TRIM62	tripartite motif containing 62	487.369	186.469	0.382603	1.15432e-12	2.90167e-11
NM_016524	SYT17	synaptotagmin XVII	279.137	100.341	0.359467	1.15885e-12	2.90932e-11
NM_033199	UCN2	urocortin 2	67.3297	216.089	3.20942	1.19398e-12	2.99367e-11
NM_025082	CENPT	centromere protein T	759.797	1405.34	1.84962	1.35154e-12	3.38439e-11
NM_016617	UFM1	ubiquitin-fold modifier 1	940.053	1811.33	1.92684	1.44241e-12	3.60732e-11
NM_002388	MCM3	minichromosome maintenance complex component 3	2118.47	1149.75	0.542728	1.46834e-12	3.66747e-11
NM_007148	RNF112	ring finger protein 112	150.913	37.3385	0.247417	1.49967e-12	3.74095e-11
NM_152261	TMEM263	transmembrane protein 263	993.24	1916.28	1.92932	1.58628e-12	3.95197e-11
NM_003253	TIAM1	T-cell lymphoma invasion and metastasis 1	685.446	323.965	0.472633	1.63839e-12	4.07661e-11
NM_174942	GAS2L3	growth arrest-specific 2 like 3	140.09	33.3646	0.238166	1.72093e-12	4.27654e-11
NM_031212	SLC25A28	solute carrier family 25 (mitochondrial iron transporter), member 28	342.849	720.637	2.10191	1.75373e-12	4.35254e-11
NM_001080421	UNC13A	unc-13 homolog A (C. elegans)	399.974	97.3972	0.243509	1.77885e-12	4.40931e-11
NM_014822	SEC24D	SEC24 family member D	2047.34	3687.89	1.80131	1.8298e-12	4.52984e-11
NM_004775	B4GALT6	UDP-Gal:betaGlcNAc beta 1,4- galactosyltransferase, polypeptide 6	134.927	342.31	2.53701	1.85068e-12	4.57577e-11
NM_002047	GARS	glycyl-tRNA synthetase	4775.4	8480.74	1.77592	1.90017e-12	4.69015e-11
NM_012202	GNG3	guanine nucleotide binding protein (G protein), gamma 3	84.6201	7.97041	0.0941905	1.90174e-12	4.69015e-11
NM_002061	GCLM	glutamate-cysteine ligase, modifier subunit	422.295	859.569	2.03547	1.94381e-12	4.78788e-11
NM_144975	SLFN5	schlafen family member 5	618.834	1229.8	1.98729	1.94854e-12	4.7935e-11
NM_024337	IRX1	iroquois homeobox 1	84.3529	9.9172	0.117568	1.97423e-12	4.8506e-11
NM_022818	MAP1LC3B	microtubule-associated protein 1 light chain 3 beta	2450.52	4393.62	1.79294	2.05904e-12	5.05266e-11
NM_000882	IL12A	interleukin 12A	3.36729	57.173	16.9789	2.15536e-12	5.28238e-11
NM_014109	ATAD2	ATPase family, AAA domain containing 2	1890.52	1042.01	0.551175	2.18345e-12	5.34455e-11
NM_004217	AURKB	aurora kinase B	584.582	265.217	0.453687	2.32991e-12	5.69592e-11
NM_002489	NDUFA4	NDUFA4, mitochondrial complex associated	1658.02	3210.81	1.93654	2.34711e-12	5.73082e-11
NM_001012979	TCEAL5	transcription elongation factor A (SII)-like 5	76.5817	8.06769	0.105348	2.69836e-12	6.58024e-11
NM_002266	KPNA2	karyopherin alpha 2 (RAG cohort 1, importin alpha 1)	4933.77	2891.83	0.58613	2.73435e-12	6.65971e-11
NM_015166	MLC1	megalencephalic leukoencephalopathy with subcortical cysts 1	75.2135	8.80071	0.11701	2.76931e-12	6.73648e-11
NM_005573	LMNB1	lamin B1	680.302	197.188	0.289853	2.82942e-12	6.87417e-11
NM_014674	EDEM1	ER degradation enhancer, mannosidase alpha-like 1	880.034	1670.41	1.89811	3.0929e-12	7.50498e-11
NM_139278	LGI3	leucine-rich repeat LGI family, member 3	2.53351	55.1289	21.7599	3.12925e-12	7.58379e-11
NM_001083909	ADGRA1	adhesion G protein-coupled receptor A1	181.01	22.331	0.123369	3.68346e-12	8.91589e-11
NM_182527	CABP7	calcium binding protein 7	235.379	79.229	0.336602	4.01049e-12	9.69548e-11
NM_002016	FLG	filaggrin	610.239	2851.05	4.67202	4.12915e-12	9.95776e-11
NM_001143668	AMIGO2	adhesion molecule with Ig-like domain 2	17.7346	108.981	6.1451	4.12799e-12	9.95776e-11
NM_022143	LRRC4	leucine rich repeat containing 4	114.018	24.8275	0.217751	4.1808e-12	1.00699e-10
NM_006368	CREB3	cAMP responsive element binding protein 3	1103.12	1980	1.7949	4.29222e-12	1.03256e-10
NM_006851	GLIPR1	GLI pathogenesis-related 1	3949.53	7999.47	2.02542	4.44733e-12	1.06856e-10
NM_001660	ARF4	ADP-ribosylation factor 4	3753.71	7569.03	2.01641	4.58078e-12	1.09928e-10
NM_019015	CHPF2	chondroitin polymerizing factor 2	2720.5	4652.26	1.71008	4.75454e-12	1.13958e-10
NM_012259	HEY2	hes-related family bHLH transcription factor with YRPW motif 2	60.6755	5.18767	0.0854985	4.91231e-12	1.17595e-10
NM_080759	DACH1	dachshund family transcription factor 1	71.2153	6.9512	0.0976083	4.9975e-12	1.19488e-10
NM_024745	SHCBP1	SHC SH2-domain binding protein 1	814.655	413.489	0.507563	5.21353e-12	1.24502e-10
NM_003045	SLC7A1	solute carrier family 7 (cationic amino acid transporter, y+ system), member 1	3035.86	5284.5	1.74069	5.43321e-12	1.2959e-10
NM_002497	NEK2	NIMA-related kinase 2	118.55	24.2777	0.204788	5.58328e-12	1.33007e-10
NM_006384	CIB1	calcium and integrin binding 1 (calmyrin)	593.493	1149.19	1.93632	5.85562e-12	1.39325e-10
NM_019058	DDIT4	DNA-damage-inducible transcript 4	710.54	343.776	0.483824	6.02781e-12	1.43248e-10
NM_203434	IER5L	immediate early response 5-like	1468.54	771.717	0.525499	6.06422e-12	1.43866e-10
NM_006011	ST8SIA2	ST8 alpha-N-acetyl-neuraminide alpha-2,8-sialyltransferase 2	774.599	1442.14	1.86179	6.06851e-12	1.43866e-10
NM_006887	ZFP36L2	ZFP36 ring finger protein-like 2	1821.88	1002.95	0.5505	6.18315e-12	1.46407e-10
NM_006397	RNASEH2A	ribonuclease H2, subunit A	891.443	447.014	0.50145	6.40326e-12	1.51436e-10
NM_004326	BCL9	B-cell CLL/lymphoma 9	866.707	433.747	0.500454	7.06607e-12	1.66909e-10
NM_007286	SYNPO	synaptopodin	525.68	994.329	1.89151	7.18423e-12	1.69496e-10
NM_005584	MAB21L1	mab-21-like 1 (C. elegans)	49.109	2.03842	0.041508	7.33949e-12	1.7295e-10
NM_207361	FREM2	FRAS1 related extracellular matrix protein 2	135.841	32.9925	0.242876	7.45347e-12	1.75425e-10
NM_002523	NPTX2	neuronal pentraxin II	234.043	82.0921	0.350757	7.50834e-12	1.76505e-10
NM_080617	CBLN4	cerebellin 4 precursor	41.2252	0.555418	0.0134728	7.81783e-12	1.8356e-10
NM_004447	EPS8	epidermal growth factor receptor pathway substrate 8	2363.1	1357.33	0.574386	7.83292e-12	1.83694e-10
NM_005461	MAFB	v-maf avian musculoaponeurotic fibrosarcoma oncogene homolog B	76.2823	8.98962	0.117847	8.10168e-12	1.89769e-10
NM_002763	PROX1	prospero homeobox 1	60.6434	5.00441	0.082522	8.27618e-12	1.93625e-10
NM_006741	PPP1R1A	protein phosphatase 1, regulatory (inhibitor) subunit 1A	36.7569	0	0	8.37614e-12	1.9573e-10
NM_015368	PANX1	pannexin 1	825.765	1512.43	1.83155	8.73586e-12	2.03892e-10
NM_138370	PKDCC	protein kinase domain containing, cytoplasmic	79.7944	10.3753	0.130026	9.2508e-12	2.15654e-10
NM_145728	SYNM	synemin, intermediate filament protein	543.914	253.828	0.46667	9.32022e-12	2.17014e-10
NM_080593	HIST1H2BK	histone cluster 1, H2bk	186.002	426.452	2.29272	9.55415e-12	2.22196e-10
NM_006306	SMC1A	structural maintenance of chromosomes 1A	3975.33	2312.17	0.58163	9.74223e-12	2.26034e-10
NM_033655	CNTNAP3	contactin associated protein-like 3	119.822	25.4915	0.212745	9.73106e-12	2.26034e-10
NM_004462	FDFT1	farnesyl-diphosphate farnesyltransferase 1	3260.99	1895.39	0.581231	9.87435e-12	2.28828e-10
NR_027822	HLA-L	major histocompatibility complex, class I, L (pseudogene)	64.1813	205.364	3.19975	1.02336e-11	2.36872e-10
NM_006079	CITED2	Cbp/p300-interacting transactivator, with Glu/Asp-rich carboxy-terminal domain, 2	189.595	450.558	2.37642	1.0556e-11	2.44046e-10
NM_000747	CHRNB1	cholinergic receptor, nicotinic, beta 1 (muscle)	114.472	297.918	2.60254	1.06963e-11	2.47e-10
NM_174902	LDLRAD3	low density lipoprotein receptor class A domain containing 3	911.978	466.081	0.511066	1.08505e-11	2.50265e-10
NM_007106	UBL3	ubiquitin-like 3	1108.42	2056.57	1.85541	1.10045e-11	2.53517e-10
NM_004508	IDI1	isopentenyl-diphosphate delta isomerase 1	1802.27	1018.43	0.565083	1.12639e-11	2.5919e-10
NM_002677	PMP2	peripheral myelin protein 2	91.6281	4.54062	0.0495549	1.13457e-11	2.60766e-10
NM_002506	NGF	nerve growth factor (beta polypeptide)	81.8837	11.1197	0.135798	1.14784e-11	2.63506e-10
NM_022140	EPB41L4A	erythrocyte membrane protein band 4.1 like 4A	162.1	44.8452	0.276651	1.2142e-11	2.78414e-10
NM_001433	ERN1	endoplasmic reticulum to nucleus signaling 1	72.8989	212.121	2.90979	1.24709e-11	2.85619e-10
NM_006559	KHDRBS1	KH domain containing, RNA binding, signal transduction associated 1	4272.62	2502.93	0.585806	1.25907e-11	2.88027e-10
NM_003115	UAP1	UDP-N-acetylglucosamine pyrophosphorylase 1	1152.63	2306.32	2.00093	1.31067e-11	2.99482e-10
NM_016564	CEND1	cell cycle exit and neuronal differentiation 1	407.008	125.746	0.308953	1.34129e-11	3.05765e-10
NM_024761	MOB3B	MOB kinase activator 3B	119.239	26.4994	0.222237	1.34079e-11	3.05765e-10
NM_182765	HECTD2	HECT domain containing E3 ubiquitin protein ligase 2	237.88	516.12	2.16966	1.37986e-11	3.14191e-10
NM_012120	CD2AP	CD2-associated protein	1123.74	2060.44	1.83355	1.39976e-11	3.18353e-10
NM_016108	AIG1	androgen-induced 1	446.027	893.547	2.00335	1.40549e-11	3.19285e-10
NM_173084	TRIM59	tripartite motif containing 59	563.834	271.854	0.482152	1.44918e-11	3.28827e-10
NM_017790	RGS3	regulator of G-protein signaling 3	60.2636	4.63225	0.0768665	1.56044e-11	3.53664e-10
NM_001080521	RASSF10	Ras association (RalGDS/AF-6) domain family (N-terminal) member 10	51.1242	2.87437	0.0562233	1.59813e-11	3.61787e-10
NM_014790	JAKMIP2	janus kinase and microtubule interacting protein 2	911.431	458.683	0.503256	1.62771e-11	3.68058e-10
NR_026943	N/A	N/A	640.796	1222.44	1.90768	1.65176e-11	3.73066e-10
NM_152380	TBX15	T-box 15	71.1831	7.59825	0.106742	1.85242e-11	4.17905e-10
NM_000302	PLOD1	procollagen-lysine, 2-oxoglutarate 5-dioxygenase 1	5841.96	13086.2	2.24004	1.97312e-11	4.44622e-10
NM_032023	RASSF4	Ras association (RalGDS/AF-6) domain family member 4	622.147	1174.46	1.88776	2.05244e-11	4.61963e-10
NM_015274	MAN2B2	mannosidase, alpha, class 2B, member 2	992.568	1762.9	1.7761	2.29293e-11	5.155e-10
NM_004673	ANGPTL1	angiopoietin-like 1	62.0437	6.29851	0.101517	2.51016e-11	5.63692e-10
NM_007117	TRH	thyrotropin-releasing hormone	36.4253	0	0	2.51539e-11	5.6422e-10
NM_001231	CASQ1	calsequestrin 1 (fast-twitch, skeletal muscle)	202.102	68.2926	0.337912	2.56224e-11	5.7407e-10
NM_002305	LGALS1	lectin, galactoside-binding, soluble, 1	9949.71	16400.5	1.64834	2.58894e-11	5.7939e-10
NM_014445	SERP1	stress-associated endoplasmic reticulum protein 1	2058.92	4391.47	2.1329	2.67886e-11	5.9883e-10
NM_004872	TMEM59	transmembrane protein 59	1234.15	2173.38	1.76103	2.94505e-11	6.57582e-10
NM_001037340	PDE4B	phosphodiesterase 4B, cAMP-specific	61.1617	5.4682	0.0894057	3.09436e-11	6.90134e-10
NM_003009	SEPW1	selenoprotein W, 1	1877.2	3215.02	1.71267	3.21696e-11	7.16662e-10
NM_015898	ZBTB7A	zinc finger and BTB domain containing 7A	897.583	1564.49	1.743	3.34675e-11	7.44727e-10
NM_003955	SOCS3	suppressor of cytokine signaling 3	1146.33	301.983	0.263435	3.35227e-11	7.45109e-10
NM_006288	THY1	Thy-1 cell surface antigen	906.332	1581	1.7444	3.36414e-11	7.469e-10
NM_012434	SLC17A5	solute carrier family 17 (acidic sugar transporter), member 5	336.777	686.379	2.03808	3.42958e-11	7.60566e-10
NM_004566	PFKFB3	6-phosphofructo-2-kinase/fructose-2,6-biphosphatase 3	219.157	78.1012	0.356371	3.47649e-11	7.70098e-10
NM_003567	BCAR3	breast cancer anti-estrogen resistance 3	1777.57	3070.05	1.7271	3.51417e-11	7.77564e-10
NM_002251	KCNS1	potassium voltage-gated channel, modifier subfamily S, member 1	20.706	95.6336	4.61865	3.52085e-11	7.78164e-10
NM_021067	GINS1	GINS complex subunit 1 (Psf1 homolog)	665.194	329.691	0.495631	3.58735e-11	7.91966e-10
NM_005014	OMD	osteomodulin	8.9848	73.1997	8.14707	3.71438e-11	8.19088e-10
NM_001098816	TENM4	teneurin transmembrane protein 4	2678.03	1537.71	0.574195	3.922e-11	8.639e-10
NM_002966	S100A10	S100 calcium binding protein A10	2952.93	5203.21	1.76205	3.98243e-11	8.76225e-10
NM_003088	FSCN1	fascin actin-bundling protein 1	7588.26	12409.6	1.63537	4.13159e-11	9.08022e-10
NM_012193	FZD4	frizzled class receptor 4	455.653	208.583	0.457766	4.14805e-11	9.09808e-10
NM_014243	ADAMTS3	ADAM metallopeptidase with thrombospondin type 1 motif, 3	316.734	135.188	0.426819	4.14901e-11	9.09808e-10
NM_024603	BEND5	BEN domain containing 5	59.8418	6.02362	0.100659	4.65753e-11	1.02018e-09
NM_013402	FADS1	fatty acid desaturase 1	2461.09	1400.72	0.569145	4.69084e-11	1.02632e-09
NM_001033	RRM1	ribonucleotide reductase M1	3815.71	2219.04	0.581555	4.76629e-11	1.04167e-09
NM_005630	SLCO2A1	solute carrier organic anion transporter family, member 2A1	380.807	64.0269	0.168135	4.9243e-11	1.075e-09
NM_014314	DDX58	DEAD (Asp-Glu-Ala-Asp) box polypeptide 58	264.033	551.563	2.08899	5.00133e-11	1.0906e-09
NM_015103	PLXND1	plexin D1	9291.65	15236.9	1.63985	5.11705e-11	1.11459e-09
NM_018361	AGPAT5	1-acylglycerol-3-phosphate O-acyltransferase 5	2728.4	1211.88	0.444174	5.24453e-11	1.14109e-09
NM_002841	PTPRG	protein tyrosine phosphatase, receptor type, G	1741.39	969.472	0.556722	5.25229e-11	1.14151e-09
NM_002507	NGFR	nerve growth factor receptor	367.002	159.191	0.43376	5.39429e-11	1.17108e-09
NM_001032283	TMPO	thymopoietin	197.569	66.9012	0.338622	5.51972e-11	1.19698e-09
NM_001013642	TRNP1	TMF1-regulated nuclear protein 1	275.503	566.581	2.05654	5.70158e-11	1.23505e-09
NM_007026	DUSP14	dual specificity phosphatase 14	684.114	1217.25	1.77932	5.72465e-11	1.23868e-09
NM_018098	ECT2	epithelial cell transforming 2	1168.31	627.156	0.536807	5.76512e-11	1.24606e-09
NM_152550	SH3RF2	SH3 domain containing ring finger 2	55.2126	169.772	3.07488	5.94024e-11	1.28249e-09
NM_020433	JPH2	junctophilin 2	380.311	163.732	0.430521	6.01434e-11	1.29706e-09
NM_005445	SMC3	structural maintenance of chromosomes 3	2687.74	1415.61	0.526691	6.05861e-11	1.30517e-09
NR_038256	N/A	N/A	35.025	0	0	6.32185e-11	1.36038e-09
NR_026597	N/A	N/A	2.83288	69.2315	24.4385	6.7202e-11	1.44451e-09
NM_032111	MRPL14	mitochondrial ribosomal protein L14	468.823	887.591	1.89324	7.49929e-11	1.61021e-09
NM_006955	ZNF33B	zinc finger protein 33B	289.464	119.631	0.413283	7.53181e-11	1.61542e-09
NR_027063	N/A	N/A	170.058	365.466	2.14907	7.75314e-11	1.66107e-09
NM_017433	MYO3A	myosin IIIA	53.8605	4.35172	0.080796	8.14037e-11	1.74213e-09
NM_198285	WDR86	WD repeat domain 86	41.2091	0.927581	0.0225091	8.16539e-11	1.74558e-09
NM_020190	OLFML3	olfactomedin-like 3	350.156	156.878	0.448022	9.47454e-11	2.02323e-09
NM_152429	FGFBP3	fibroblast growth factor binding protein 3	103.172	20.9396	0.202957	9.4966e-11	2.02573e-09
NM_001010000	ARHGAP28	Rho GTPase activating protein 28	90.3985	17.1433	0.189641	9.54917e-11	2.03473e-09
NM_014614	PSME4	proteasome (prosome, macropain) activator subunit 4	2641.42	4573.62	1.7315	9.87167e-11	2.10116e-09
NM_012334	MYO10	myosin X	3665.83	2184.89	0.596017	9.95176e-11	2.11591e-09
NM_006755	TALDO1	transaldolase 1	2176.64	3655.45	1.6794	1.00174e-10	2.12755e-09
NM_014629	ARHGEF10	Rho guanine nucleotide exchange factor (GEF) 10	976.44	1755.03	1.79738	1.02216e-10	2.16857e-09
NM_006002	UCHL3	ubiquitin carboxyl-terminal esterase L3 (ubiquitin thiolesterase)	638.915	1220.64	1.91049	1.03637e-10	2.19634e-09
NM_003108	SOX11	SRY (sex determining region Y)-box 11	2458.9	1440.03	0.585641	1.04711e-10	2.21671e-09
NR_024475	LINC00704	long intergenic non-protein coding RNA 704	5.31814	55.5927	10.4534	1.05149e-10	2.22357e-09
NM_152372	MYOM3	myomesin 3	6.168	59.95	9.71953	1.10228e-10	2.32846e-09
NM_005242	F2RL1	coagulation factor II (thrombin) receptor-like 1	923.017	1663.69	1.80245	1.11394e-10	2.35056e-09
NM_015307	FAM189A1	family with sequence similarity 189, member A1	97.1331	20.3842	0.209858	1.20514e-10	2.54027e-09
NM_178834	LAYN	layilin	822.021	1508.29	1.83486	1.24161e-10	2.61432e-09
NM_033127	SEC16B	SEC16 homolog B (S. cerevisiae)	104.386	266.889	2.55675	1.26501e-10	2.66074e-09
NM_020650	RCN3	reticulocalbin 3, EF-hand calcium binding domain	1924.7	3220.31	1.67315	1.32598e-10	2.78598e-09
NM_004090	DUSP3	dual specificity phosphatase 3	1334.8	2324.21	1.74125	1.33666e-10	2.80541e-09
NM_033546	MYL12B	myosin, light chain 12B, regulatory	216.25	481.656	2.22731	1.35872e-10	2.84866e-09
NM_080430	SELM	selenoprotein M	1073.64	2811.51	2.61867	1.36733e-10	2.86364e-09
NM_022370	ROBO3	roundabout, axon guidance receptor, homolog 3 (Drosophila)	131.495	33.359	0.25369	1.37218e-10	2.87074e-09
NM_004316	ASCL1	achaete-scute family bHLH transcription factor 1	40.6103	0.555418	0.0136768	1.38647e-10	2.89753e-09
NM_015130	TBC1D9	TBC1 domain family, member 9 (with GRAM domain)	811.661	1462.38	1.80172	1.49048e-10	3.11157e-09
NM_006818	MLLT11	myeloid/lymphoid or mixed-lineage leukemia (trithorax homolog, Drosophila); translocated to, 11	2182.85	4226.18	1.93608	1.50739e-10	3.14353e-09
NM_001166110	PALLD	palladin, cytoskeletal associated protein	3380.03	5505.99	1.62898	1.55791e-10	3.24543e-09
NM_030795	STMN4	stathmin-like 4	69.5156	8.61746	0.123964	1.58437e-10	3.29705e-09
NM_021219	JAM2	junctional adhesion molecule 2	328.166	139.718	0.425753	1.59319e-10	3.31186e-09
NM_004815	ARHGAP29	Rho GTPase activating protein 29	2436.19	1451.84	0.595945	1.65656e-10	3.43995e-09
NM_005803	FLOT1	flotillin 1	2428.18	1429.07	0.588536	1.66782e-10	3.45967e-09
NM_006617	NES	nestin	20865.3	34311.6	1.64443	1.82902e-10	3.79003e-09
NM_006739	MCM5	minichromosome maintenance complex component 5	1677.18	950.268	0.566586	1.89052e-10	3.91334e-09
NM_003155	STC1	stanniocalcin 1	280.325	90.2514	0.321953	1.95298e-10	4.03836e-09
NM_001797	CDH11	cadherin 11, type 2, OB-cadherin (osteoblast)	5211.34	3186.68	0.61149	1.99775e-10	4.12259e-09
NM_001195144	ANKRD44	ankyrin repeat domain 44	67.6934	202.49	2.99128	1.99793e-10	4.12259e-09
NM_001177	ARL1	ADP-ribosylation factor-like 1	1183.69	2269.59	1.91738	2.16206e-10	4.45658e-09
NM_006547	IGF2BP3	insulin-like growth factor 2 mRNA binding protein 3	2144.91	1261.69	0.588226	2.17364e-10	4.47573e-09
NM_001188	BAK1	BCL2-antagonist/killer 1	476.317	902.502	1.89475	2.20126e-10	4.52785e-09
NM_001195156	ZMYM6NB	ZMYM6 neighbor	133.291	398.505	2.98973	2.28578e-10	4.69676e-09
NM_001039753	EML6	echinoderm microtubule associated protein like 6	169.23	55.8676	0.330127	2.32608e-10	4.77455e-09
NM_001002914	KCTD11	potassium channel tetramerization domain containing 11	254.224	503.248	1.97955	2.413e-10	4.94779e-09
NM_006509	RELB	v-rel avian reticuloendotheliosis viral oncogene homolog B	179.364	402.988	2.24675	2.46489e-10	5.04889e-09
NM_022361	POPDC3	popeye domain containing 3	9.53529	68.7564	7.21073	2.51815e-10	5.15261e-09
NM_015124	GRAMD4	GRAM domain containing 4	784.524	406.074	0.517605	2.57068e-10	5.2546e-09
NM_002742	PRKD1	protein kinase D1	540.225	260.682	0.482544	2.59476e-10	5.29829e-09
NM_020778	ALPK3	alpha-kinase 3	223.358	83.2142	0.37256	2.69227e-10	5.49167e-09
NM_014297	ETHE1	ethylmalonic encephalopathy 1	349.503	673.026	1.92567	2.77515e-10	5.65484e-09
NM_138966	NETO1	neuropilin (NRP) and tolloid (TLL)-like 1	58.9436	180.697	3.0656	2.82182e-10	5.74395e-09
NM_003666	BLZF1	basic leucine zipper nuclear factor 1	231.783	507.72	2.1905	2.86168e-10	5.81904e-09
NM_014648	DZIP3	DAZ interacting zinc finger protein 3	448.731	216.994	0.483572	2.92178e-10	5.9351e-09
NM_206966	C5ORF46	chromosome 5 open reading frame 46	96.293	233.055	2.42027	2.92516e-10	5.93579e-09
NM_006825	CKAP4	cytoskeleton-associated protein 4	7743.12	12489.1	1.61293	3.05015e-10	6.18302e-09
NM_005441	CHAF1B	chromatin assembly factor 1, subunit B (p60)	629.287	320.06	0.508607	3.12105e-10	6.32021e-09
NM_006404	PROCR	protein C receptor, endothelial	120.827	283.546	2.34672	3.2044e-10	6.48228e-09
NM_178565	RSPO2	R-spondin 2	30.8883	0	0	3.27749e-10	6.62329e-09
NM_018327	SPTLC3	serine palmitoyltransferase, long chain base subunit 3	100.014	19.279	0.192762	3.36956e-10	6.80234e-09
NM_001386	DPYSL2	dihydropyrimidinase-like 2	192.956	64.7825	0.335737	3.52585e-10	7.11053e-09
NM_173630	RTTN	rotatin	409.805	194.68	0.475056	3.6219e-10	7.29671e-09
NM_005725	TSPAN2	tetraspanin 2	463.479	883.011	1.90518	3.7177e-10	7.48202e-09
NR_002791	EMX2OS	EMX2 opposite strand/antisense RNA	519.042	249.992	0.481641	3.73815e-10	7.51544e-09
NM_006841	SLC38A3	solute carrier family 38, member 3	215.784	48.275	0.223719	3.74978e-10	7.53109e-09
NM_002473	MYH9	myosin, heavy chain 9, non-muscle	81273.5	130956	1.6113	3.80622e-10	7.63662e-09
NM_016132	MYEF2	myelin expression factor 2	1025.4	567.217	0.553165	3.89519e-10	7.80713e-09
NM_018397	CHDH	choline dehydrogenase	95.7166	20.5731	0.214937	4.0443e-10	8.0977e-09
NM_005604	POU3F2	POU class 3 homeobox 2	1293.14	2243.79	1.73515	4.11303e-10	8.22689e-09
NM_005916	MCM7	minichromosome maintenance complex component 7	459.512	226.367	0.492625	4.27891e-10	8.54995e-09
NM_003810	TNFSF10	tumor necrosis factor (ligand) superfamily, member 10	1.40036	38.3634	27.3955	4.32657e-10	8.63638e-09
NM_004445	EPHB6	EPH receptor B6	73.6845	7.87313	0.106849	4.38932e-10	8.75271e-09
NM_177400	NKX6-2	NK6 homeobox 2	177.858	31.4179	0.176646	4.48146e-10	8.92735e-09
NM_173462	PAPLN	papilin, proteoglycan-like sulfated glycoprotein	236.554	469.145	1.98325	4.52874e-10	9.01238e-09
NM_003370	VASP	vasodilator-stimulated phosphoprotein	1680.44	2852.94	1.69774	4.59646e-10	9.13786e-09
NM_025049	PIF1	PIF1 5'-to-3' DNA helicase	223.764	81.8229	0.365666	4.61305e-10	9.16154e-09
NM_033254	BOC	BOC cell adhesion associated, oncogene regulated	1193.8	657.16	0.550478	4.62586e-10	9.17767e-09
NM_005314	GRPR	gastrin-releasing peptide receptor	165.783	52.5464	0.316959	4.87215e-10	9.65652e-09
NM_003022	SH3BGRL	SH3 domain binding glutamate-rich protein like	837.424	1495.11	1.78536	5.12215e-10	1.01417e-08
NM_173647	RNF149	ring finger protein 149	298.839	595.068	1.99127	5.17823e-10	1.02424e-08
NM_014787	DNAJC6	DnaJ (Hsp40) homolog, subfamily C, member 6	307.006	132.514	0.431634	5.2938e-10	1.04605e-08
NM_005631	SMO	smoothened, frizzled class receptor	1213.44	678.93	0.559508	5.62312e-10	1.11e-08
NR_027054	N/A	N/A	29.1564	112.771	3.86781	5.7293e-10	1.12982e-08
NM_015236	ADGRL3	adhesion G protein-coupled receptor L3	351.006	162.913	0.464131	5.81942e-10	1.14644e-08
NM_005737	ARL4C	ADP-ribosylation factor-like 4C	5044.55	3120.53	0.618594	6.20193e-10	1.22057e-08
NM_016243	CYB5R1	cytochrome b5 reductase 1	578.559	1045.35	1.80681	6.67551e-10	1.31245e-08
NM_002898	RBMS2	RNA binding motif, single stranded interacting protein 2	929.356	1698.41	1.82751	6.79519e-10	1.33464e-08
NM_000270	PNP	purine nucleoside phosphorylase	380.413	744.423	1.95688	6.84991e-10	1.34404e-08
NM_015879	ST8SIA3	ST8 alpha-N-acetyl-neuraminide alpha-2,8-sialyltransferase 3	43.5075	2.50221	0.057512	7.00914e-10	1.3739e-08
NM_004421	DVL1	dishevelled segment polarity protein 1	1044.66	1760.14	1.68488	7.14803e-10	1.39973e-08
NM_006244	PPP2R5B	protein phosphatase 2, regulatory subunit B', beta	315.514	605.369	1.91867	7.26504e-10	1.42122e-08
NM_153234	LIX1	Lix1 homolog (chicken)	396.036	186.549	0.47104	7.27945e-10	1.42262e-08
NM_014506	TOR1B	torsin family 1, member B (torsin B)	605.262	1089.74	1.80044	7.45695e-10	1.45516e-08
NM_002118	HLA-DMB	major histocompatibility complex, class II, DM beta	42.075	1.85516	0.0440918	7.46082e-10	1.45516e-08
NM_173570	ZDHHC23	zinc finger, DHHC-type containing 23	77.4155	12.8832	0.166416	8.05017e-10	1.56854e-08
NM_015139	SLC35D1	solute carrier family 35 (UDP-GlcA/UDP-GalNAc transporter), member D1	737.613	1313.91	1.7813	8.20519e-10	1.59716e-08
NM_014586	HUNK	hormonally up-regulated Neu-associated kinase	174.516	57.7453	0.330888	8.21357e-10	1.5972e-08
NM_006439	MAB21L2	mab-21-like 2 (C. elegans)	66.4637	9.2645	0.139392	8.2275e-10	1.59832e-08
NM_000600	IL6	interleukin 6	19.9365	95.5364	4.79203	8.30794e-10	1.61235e-08
NM_002360	MAFK	v-maf avian musculoaponeurotic fibrosarcoma oncogene homolog K	289.287	568.711	1.9659	8.33138e-10	1.6153e-08
NM_021190	PTBP2	polypyrimidine tract binding protein 2	281.735	119.997	0.425923	9.00074e-10	1.74335e-08
NM_002375	MAP4	microtubule-associated protein 4	351.598	674.137	1.91735	9.39078e-10	1.8171e-08
NM_001288	CLIC1	chloride intracellular channel 1	6960.52	11494.9	1.65144	9.42975e-10	1.82284e-08
NM_018063	HELLS	helicase, lymphoid-specific	388.58	186.635	0.4803	9.64287e-10	1.8622e-08
NM_025176	NINL	ninein-like	432.172	202.204	0.467878	9.71004e-10	1.87332e-08
NR_039985	FLJ22447	uncharacterized LOC400221	0.283288	31.79	112.218	9.88506e-10	1.90521e-08
NM_003146	SSRP1	structure specific recognition protein 1	4583.16	2767.71	0.603886	1.02493e-09	1.97348e-08
NM_003335	UBA7	ubiquitin-like modifier activating enzyme 7	183.202	64.0325	0.349519	1.03272e-09	1.98652e-08
NM_052910	SLITRK1	SLIT and NTRK-like family, member 1	2.78463	38.9188	13.9763	1.0392e-09	1.99702e-08
NM_005483	CHAF1A	chromatin assembly factor 1, subunit A (p150)	935.276	507.422	0.542537	1.05266e-09	2.02091e-08
NM_004282	BAG2	BCL2-associated athanogene 2	426.567	821.275	1.92531	1.06477e-09	2.04215e-08
NM_016095	GINS2	GINS complex subunit 2 (Psf2 homolog)	477.765	241.569	0.505623	1.08268e-09	2.07447e-08
NM_002444	MSN	moesin	16421.4	25796.2	1.57089	1.19802e-09	2.29322e-08
NM_006042	HS3ST3A1	heparan sulfate (glucosamine) 3-O-sulfotransferase 3A1	632.275	1107.1	1.75098	1.20242e-09	2.2994e-08
NM_013296	GPSM2	G-protein signaling modulator 2	441.234	173.924	0.394176	1.21321e-09	2.31776e-08
NM_178564	NRBP2	nuclear receptor binding protein 2	1478.4	2467.05	1.66872	1.24471e-09	2.37331e-08
NM_032532	FNDC1	fibronectin type III domain containing 1	580.461	1033.4	1.78031	1.2438e-09	2.37331e-08
NM_005576	LOXL1	lysyl oxidase-like 1	4086.73	6424.54	1.57205	1.24816e-09	2.37757e-08
NM_007371	BRD3	bromodomain containing 3	1367.4	796.15	0.582235	1.25255e-09	2.38362e-08
NM_006520	DYNLT3	dynein, light chain, Tctex-type 3	389.816	933.451	2.39459	1.25415e-09	2.38435e-08
NM_000358	TGFBI	transforming growth factor, beta-induced, 68kDa	68874.7	109526	1.59022	1.31737e-09	2.50211e-08
NM_032043	BRIP1	BRCA1 interacting protein C-terminal helicase 1	801.341	442.479	0.552173	1.32674e-09	2.51747e-08
NM_006101	NDC80	NDC80 kinetochore complex component	1082.88	351.186	0.324308	1.34278e-09	2.54544e-08
NM_002581	PAPPA	pregnancy-associated plasma protein A, pappalysin 1	2656.38	4534.99	1.70721	1.34991e-09	2.55647e-08
NM_015689	DENND2A	DENN/MADD domain containing 2A	449.292	215.9	0.480535	1.36022e-09	2.5735e-08
NM_014900	COBLL1	cordon-bleu WH2 repeat protein-like 1	290.308	563.462	1.94091	1.42225e-09	2.68827e-08
NM_003358	UGCG	UDP-glucose ceramide glucosyltransferase	367.034	693.244	1.88877	1.42592e-09	2.69261e-08
NM_012396	PHLDA3	pleckstrin homology-like domain, family A, member 3	596.496	1055.49	1.76949	1.51348e-09	2.85521e-08
NM_024692	CLIP4	CAP-GLY domain containing linker protein family, member 4	308.786	605.867	1.96209	1.54247e-09	2.90448e-08
NM_020675	SPC25	SPC25, NDC80 kinetochore complex component	328.883	127.051	0.386312	1.54257e-09	2.90448e-08
NM_018728	MYO5C	myosin VC	203.689	75.8049	0.37216	1.59826e-09	3.00645e-08
NM_002237	KCNG1	potassium channel, voltage gated modifier subfamily G, member 1	753.069	1296.58	1.72173	1.6073e-09	3.02055e-08
NM_006868	RAB31	RAB31, member RAS oncogene family	3601.56	2268.54	0.629877	1.61641e-09	3.03475e-08
NM_001827	CKS2	CDC28 protein kinase regulatory subunit 2	1231.97	711.613	0.577623	1.61915e-09	3.037e-08
NM_053279	FAM167A	family with sequence similarity 167, member A	83.8507	15.8492	0.189017	1.69183e-09	3.17028e-08
NM_178140	PDZD2	PDZ domain containing 2	292.307	125.105	0.427991	1.71451e-09	3.2097e-08
NM_012337	CFAP45	cilia and flagella associated protein 45	24.7042	103.329	4.18266	1.72055e-09	3.21795e-08
NM_032603	LOXL3	lysyl oxidase-like 3	1139.28	1888.15	1.65732	1.77422e-09	3.31515e-08
NM_001142864	PIEZO1	piezo-type mechanosensitive ion channel component 1	4160.07	6780.36	1.62987	1.80426e-09	3.36808e-08
NM_004481	GALNT2	polypeptide N-acetylgalactosaminyltransferase 2	4548.83	7325.25	1.61036	1.83225e-09	3.41706e-08
NM_030625	TET1	tet methylcytosine dioxygenase 1	182.918	64.6852	0.353629	1.85765e-09	3.46114e-08
NM_017763	RNF43	ring finger protein 43	31.7381	0.46379	0.014613	1.86051e-09	3.46316e-08
NM_015469	NIPSNAP3A	nipsnap homolog 3A (C. elegans)	542.262	984.835	1.81616	1.89248e-09	3.51933e-08
NM_139241	FGD4	FYVE, RhoGEF and PH domain containing 4	469.074	230.656	0.491726	1.94523e-09	3.61399e-08
NM_032148	SLC41A2	solute carrier family 41 (magnesium transporter), member 2	131.041	300.786	2.29536	1.95866e-09	3.6355e-08
NM_133465	KIAA1958	KIAA1958	177.868	62.2746	0.350118	2.02022e-09	3.74621e-08
NM_022061	MRPL17	mitochondrial ribosomal protein L17	476.783	929.059	1.9486	2.11611e-09	3.91721e-08
NM_012190	ALDH1L1	aldehyde dehydrogenase 1 family, member L1	55.6246	7.22609	0.129908	2.11644e-09	3.91721e-08
NM_014553	TFCP2L1	transcription factor CP2-like 1	146.477	47.0725	0.321364	2.17862e-09	4.02849e-08
NM_017983	WIPI1	WD repeat domain, phosphoinositide interacting 1	438.25	800.352	1.82625	2.1821e-09	4.03112e-08
NM_002048	GAS1	growth arrest-specific 1	179.883	65.8764	0.366218	2.29614e-09	4.2378e-08
NM_199420	POLQ	polymerase (DNA directed), theta	316.969	147.149	0.464239	2.35512e-09	4.34256e-08
NM_005634	SOX3	SRY (sex determining region Y)-box 3	72.6317	12.0472	0.165868	2.39559e-09	4.41303e-08
NM_006855	KDELR3	KDEL (Lys-Asp-Glu-Leu) endoplasmic reticulum protein retention receptor 3	234.802	767.636	3.26929	2.4566e-09	4.52116e-08
NM_002256	KISS1	KiSS-1 metastasis-suppressor	41.1608	126.857	3.08198	2.49438e-09	4.58638e-08
NM_025194	ITPKC	inositol-trisphosphate 3-kinase C	385.918	726.025	1.88129	2.51475e-09	4.6195e-08
NM_014832	TBC1D4	TBC1 domain family, member 4	303.5	600.353	1.9781	2.56153e-09	4.70101e-08
NM_003966	SEMA5A	sema domain, seven thrombospondin repeats (type 1 and type 1-like), transmembrane domain (TM) and short cytoplasmic domain, (semaphorin) 5A	3456.75	2124.69	0.614648	2.56734e-09	4.70727e-08
NM_021998	ZNF711	zinc finger protein 711	367.009	178.573	0.486564	2.60787e-09	4.77711e-08
NM_000138	FBN1	fibrillin 1	18836.7	36196.6	1.9216	2.6752e-09	4.89587e-08
NM_032824	TMEM87B	transmembrane protein 87B	520.091	944.336	1.81571	2.71555e-09	4.96507e-08
NM_017664	ANKRD10	ankyrin repeat domain 10	517.831	255.105	0.492641	2.7775e-09	5.07361e-08
NM_031461	CRISPLD1	cysteine-rich secretory protein LCCL domain containing 1	442.222	225.09	0.508998	2.80384e-09	5.11694e-08
NM_004938	DAPK1	death-associated protein kinase 1	501.694	254.653	0.507586	2.8994e-09	5.28641e-08
NM_001145160	TPM4	tropomyosin 4	711.476	1462.17	2.05512	3.09549e-09	5.63868e-08
NM_016639	TNFRSF12A	tumor necrosis factor receptor superfamily, member 12A	3801.84	6226.33	1.63771	3.14002e-09	5.71449e-08
NM_001387	DPYSL3	dihydropyrimidinase-like 3	78.3618	214.125	2.73252	3.17152e-09	5.76646e-08
NM_013974	DDAH2	dimethylarginine dimethylaminohydrolase 2	1725.56	1014.87	0.58814	3.22961e-09	5.86662e-08
NM_017723	TOR4A	torsin family 4, member A	236.998	463.069	1.95389	3.39231e-09	6.15645e-08
NM_018639	WSB2	WD repeat and SOCS box containing 2	2700.28	4453.21	1.64917	3.43214e-09	6.22298e-08
NM_016937	POLA1	polymerase (DNA directed), alpha 1, catalytic subunit	614.868	335.182	0.545128	3.73471e-09	6.76532e-08
NM_000253	MTTP	microsomal triglyceride transfer protein	39.6219	2.41058	0.0608395	3.73962e-09	6.76796e-08
NM_005067	SIAH2	siah E3 ubiquitin protein ligase 2	356.756	678.987	1.90323	3.79935e-09	6.8697e-08
NM_024574	NDNF	neuron-derived neurotrophic factor	22.1868	97.9356	4.41415	3.87821e-09	7.00582e-08
NM_001844	COL2A1	collagen, type II, alpha 1	35.4048	1.483	0.041887	3.91591e-09	7.0674e-08
NM_025140	CCDC92	coiled-coil domain containing 92	480.624	867.833	1.80564	4.04706e-09	7.29737e-08
NM_004064	CDKN1B	cyclin-dependent kinase inhibitor 1B (p27, Kip1)	429.084	219.336	0.511171	4.09286e-09	7.37317e-08
NM_005378	MYCN	v-myc avian myelocytomatosis viral oncogene neuroblastoma derived homolog	35.672	1.39137	0.0390046	4.17736e-09	7.51847e-08
NM_153332	ERI1	exoribonuclease 1	1400.31	719.949	0.514136	4.1959e-09	7.54491e-08
NM_025010	KLHL18	kelch-like family member 18	592.498	1030.36	1.739	4.23616e-09	7.61032e-08
NM_001029882	AHDC1	AT hook, DNA binding motif, containing 1	827.072	1367.15	1.653	4.38335e-09	7.86753e-08
NM_000135	FANCA	Fanconi anemia, complementation group A	479.085	248.326	0.518334	4.42564e-09	7.93617e-08
NM_022746	MARC1	mitochondrial amidoxime reducing component 1	141.523	47.7195	0.337187	4.46905e-09	8.00667e-08
NM_007255	B4GALT7	xylosylprotein beta 1,4-galactosyltransferase, polypeptide 7	382.332	716.222	1.8733	4.48327e-09	8.02481e-08
NM_001145664	RFX8	RFX family member 8, lacking RFX DNA binding domain	18.7551	110.716	5.90324	4.58704e-09	8.20305e-08
NM_005720	ARPC1B	actin related protein 2/3 complex, subunit 1B, 41kDa	1930.63	3150.4	1.6318	4.61945e-09	8.25348e-08
NM_001010853	PM20D2	peptidase M20 domain containing 2	586.742	313.469	0.534254	4.65299e-09	8.30582e-08
NM_001201380	CNTNAP3B	contactin associated protein-like 3B	148.096	47.3587	0.319783	4.75157e-09	8.47406e-08
NM_003059	SLC22A4	solute carrier family 22 (organic cation/zwitterion transporter), member 4	58.0777	165.318	2.84649	4.75841e-09	8.47854e-08
NM_052844	WDR34	WD repeat domain 34	993.543	577.747	0.581502	5.22126e-09	9.29479e-08
NM_013390	TMEM2	transmembrane protein 2	160.416	495.162	3.08673	5.24204e-09	9.32331e-08
NM_021235	EPS15L1	epidermal growth factor receptor pathway substrate 15-like 1	734.697	1207.06	1.64293	5.28748e-09	9.39559e-08
NM_013305	ST8SIA5	ST8 alpha-N-acetyl-neuraminide alpha-2,8-sialyltransferase 5	51.0116	5.18767	0.101696	5.32376e-09	9.45149e-08
NM_005953	MT2A	metallothionein 2A	7745.5	11751.8	1.51725	5.42259e-09	9.61822e-08
NM_014238	KSR1	kinase suppressor of ras 1	426.448	213.112	0.499737	5.48476e-09	9.71969e-08
NM_002593	PCOLCE	procollagen C-endopeptidase enhancer	545.862	1259.75	2.30782	5.62544e-09	9.95998e-08
NM_138459	NUS1	nuclear undecaprenyl pyrophosphate synthase 1 homolog (S. cerevisiae)	1798.81	2936.37	1.63239	5.77333e-09	1.02126e-07
NM_147189	FAM110B	family with sequence similarity 110, member B	138.39	45.3146	0.32744	5.83606e-09	1.03142e-07
NM_152742	GPC2	glypican 2	270.201	117.781	0.435903	5.9209e-09	1.04547e-07
NM_001168241	GAREML	GRB2 associated, regulator of MAPK1-like	66.6505	2.966	0.0445008	5.9425e-09	1.04834e-07
NM_015000	STK38L	serine/threonine kinase 38 like	1888.18	3113.71	1.64906	6.18031e-09	1.08932e-07
NM_016531	KLF3	Kruppel-like factor 3 (basic)	1319.53	781.32	0.592119	6.26909e-09	1.10397e-07
NM_006612	KIF1C	kinesin family member 1C	3903.77	6227.14	1.59516	6.33141e-09	1.11394e-07
NM_000165	GJA1	gap junction protein, alpha 1, 43kDa	6389.06	10300.3	1.61218	6.40235e-09	1.1244e-07
NM_021021	SNTB1	syntrophin, beta 1 (dystrophin-associated protein A1, 59kDa, basic component 1)	87.2984	19.926	0.228252	6.40123e-09	1.1244e-07
NM_024080	TRPM8	transient receptor potential cation channel, subfamily M, member 8	241.472	106.37	0.440505	6.50859e-09	1.14204e-07
NM_000593	TAP1	transporter 1, ATP-binding cassette, sub-family B (MDR/TAP)	822.735	1399.22	1.70069	6.6444e-09	1.16482e-07
NR_001434	N/A	N/A	163.928	489.117	2.98373	6.6814e-09	1.17026e-07
NM_002676	PMM1	phosphomannomutase 1	714.293	1239.37	1.7351	6.70857e-09	1.17397e-07
NM_002668	PLP2	proteolipid protein 2 (colonic epithelium-enriched)	1688.03	3610.66	2.13898	6.7246e-09	1.17572e-07
NM_003851	CREG1	cellular repressor of E1A-stimulated genes 1	334.404	640.961	1.91672	6.73879e-09	1.17716e-07
NM_145296	CADM4	cell adhesion molecule 4	1493.78	891.531	0.596828	6.94282e-09	1.21171e-07
NM_003945	ATP6V0E1	ATPase, H+ transporting, lysosomal 9kDa, V0 subunit e1	1009.86	1858.89	1.84073	7.03229e-09	1.22624e-07
NM_003749	IRS2	insulin receptor substrate 2	4547.62	2844.07	0.625398	7.03999e-09	1.22649e-07
NM_006039	MRC2	mannose receptor, C type 2	14263.6	22186.7	1.55548	7.10595e-09	1.23688e-07
NM_016341	PLCE1	phospholipase C, epsilon 1	287.124	76.6408	0.266926	7.19831e-09	1.25184e-07
NM_006555	YKT6	YKT6 v-SNARE homolog (S. cerevisiae)	3594.33	5798.01	1.6131	7.32184e-09	1.27219e-07
NM_032737	LMNB2	lamin B2	4429.12	2751.69	0.621273	7.39687e-09	1.28409e-07
NM_052925	LENG8	leukocyte receptor cluster (LRC) member 8	1918.56	3989.42	2.07938	7.45895e-09	1.29372e-07
NM_016932	SIX2	SIX homeobox 2	89.1205	19.0901	0.214205	7.50657e-09	1.30083e-07
NM_005076	CNTN2	contactin 2 (axonal)	52.9463	5.4682	0.103278	7.5337e-09	1.30438e-07
NM_024817	THSD4	thrombospondin, type I, domain containing 4	737.324	1247.77	1.6923	7.86866e-09	1.36117e-07
NM_001718	BMP6	bone morphogenetic protein 6	103.771	26.1386	0.251887	7.92281e-09	1.36932e-07
NM_001830	CLCN4	chloride channel, voltage-sensitive 4	328.262	153.362	0.467193	8.0722e-09	1.39391e-07
NM_014431	PALD1	phosphatase domain containing, paladin 1	301.553	85.9053	0.284877	8.27457e-09	1.4276e-07
NM_005420	SULT1E1	sulfotransferase family 1E, estrogen-preferring, member 1	29.8034	0.46379	0.0155617	8.43058e-09	1.45324e-07
NM_020152	MAP3K7CL	MAP3K7 C-terminal like	82.2796	211.663	2.57248	8.91563e-09	1.5355e-07
NM_001113490	AMOT	angiomotin	188.002	71.7281	0.381529	8.9418e-09	1.53865e-07
NM_000916	OXTR	oxytocin receptor	945.397	1599.9	1.69231	8.96131e-09	1.54065e-07
NM_178507	OAF	OAF homolog (Drosophila)	950.651	298.095	0.313569	8.97843e-09	1.54224e-07
NM_138455	CTHRC1	collagen triple helix repeat containing 1	81.52	195.321	2.39599	9.15654e-09	1.57146e-07
NM_005228	EGFR	epidermal growth factor receptor	562.251	291.711	0.518827	9.44674e-09	1.61984e-07
NM_025195	TRIB1	tribbles pseudokinase 1	319.983	585.998	1.83134	9.59892e-09	1.6445e-07
NM_003198	TCEB3	transcription elongation factor B (SIII), polypeptide 3 (110kDa, elongin A)	1598.76	2568.85	1.60677	9.63197e-09	1.64872e-07
NM_004304	ALK	anaplastic lymphoma receptor tyrosine kinase	496.54	248.996	0.501461	9.65615e-09	1.65141e-07
NM_015123	FRMD4B	FERM domain containing 4B	32.5558	1.01921	0.0313065	9.71021e-09	1.65921e-07
NM_032233	SETD3	SET domain containing 3	595.385	1050.89	1.76506	1.02556e-08	1.75088e-07
NM_033200	LMF2	lipase maturation factor 2	1658.78	2655.42	1.60082	1.03172e-08	1.75985e-07
NM_001008781	FAT3	FAT atypical cadherin 3	511.561	269.844	0.527491	1.11593e-08	1.90185e-07
NM_015021	ZNF292	zinc finger protein 292	642.009	357.701	0.557159	1.14707e-08	1.95322e-07
NM_002827	PTPN1	protein tyrosine phosphatase, non-receptor type 1	1805.76	2853.09	1.57999	1.18215e-08	2.0112e-07
NM_012320	PLA2G15	phospholipase A2, group XV	679.748	1152.18	1.69501	1.19244e-08	2.02694e-07
NM_015710	GLTSCR2	glioma tumor suppressor candidate region gene 2	1472.36	881.173	0.598475	1.22994e-08	2.08887e-07
NM_006364	SEC23A	Sec23 homolog A (S. cerevisiae)	2910.88	4956.95	1.70291	1.23822e-08	2.10111e-07
NM_023016	SOWAHC	sosondowah ankyrin repeat domain family member C	384.309	690.616	1.79703	1.24846e-08	2.11666e-07
NM_002740	PRKCI	protein kinase C, iota	695.438	1231.7	1.77111	1.2935e-08	2.19112e-07
NM_005915	MCM6	minichromosome maintenance complex component 6	2009.46	1260.28	0.627173	1.31087e-08	2.21863e-07
NM_015651	PHF19	PHD finger protein 19	839.115	396.667	0.47272	1.33678e-08	2.26053e-07
NM_002705	PPL	periplakin	121.538	37.4415	0.308064	1.34392e-08	2.27063e-07
NM_000057	BLM	Bloom syndrome, RecQ helicase-like	326.018	160.313	0.491731	1.34729e-08	2.27436e-07
NM_025147	COQ10B	coenzyme Q10 homolog B (S. cerevisiae)	454.916	811.747	1.78439	1.36621e-08	2.30431e-07
NM_001077693	ECSCR	endothelial cell surface expressed chemotaxis and apoptosis regulator	49.9749	6.02362	0.120533	1.37493e-08	2.31702e-07
NM_006423	RABAC1	Rab acceptor 1 (prenylated)	759.526	1276.75	1.68098	1.42367e-08	2.39695e-07
NM_002342	LTBR	lymphotoxin beta receptor (TNFR superfamily, member 3)	398.563	195.436	0.49035	1.42481e-08	2.39695e-07
NM_139314	ANGPTL4	angiopoietin-like 4	128.037	288.853	2.25601	1.43713e-08	2.41562e-07
NM_017439	GSAP	gamma-secretase activating protein	94.2197	221.185	2.34755	1.43967e-08	2.41781e-07
NM_006026	H1FX	H1 histone family, member X	1016.69	413.563	0.406773	1.45998e-08	2.44981e-07
NM_007038	ADAMTS5	ADAM metallopeptidase with thrombospondin type 1 motif, 5	97.764	241.856	2.47387	1.46859e-08	2.46215e-07
NM_004776	B4GALT5	UDP-Gal:betaGlcNAc beta 1,4- galactosyltransferase, polypeptide 5	2492.06	1541.17	0.618432	1.49772e-08	2.50884e-07
NM_024627	C22ORF29	chromosome 22 open reading frame 29	513.254	882.239	1.71891	1.50112e-08	2.51239e-07
NM_031904	FRMD8	FERM domain containing 8	772.728	1302.82	1.686	1.50712e-08	2.52028e-07
NM_003904	ZPR1	ZPR1 zinc finger	1149.77	1878.29	1.63363	1.51919e-08	2.53828e-07
NM_000459	TEK	TEK tyrosine kinase, endothelial	208.44	83.592	0.401036	1.57417e-08	2.62791e-07
NM_015241	MICAL3	microtubule associated monooxygenase, calponin and LIM domain containing 3	1094.8	1729.9	1.5801	1.58021e-08	2.63574e-07
NM_017567	NAGK	N-acetylglucosamine kinase	839.865	1388.38	1.6531	1.59863e-08	2.66193e-07
NM_005296	LPAR4	lysophosphatidic acid receptor 4	94.4128	19.5482	0.207051	1.59742e-08	2.66193e-07
NM_021992	TMSB15A	thymosin beta 15a	148.904	41.6959	0.280018	1.62232e-08	2.69909e-07
NM_004388	CTBS	chitobiase, di-N-acetyl-	262.066	496.623	1.89503	1.62688e-08	2.70438e-07
NM_001821	CHML	choroideremia-like (Rab escort protein 2)	865.615	365.3	0.422012	1.62849e-08	2.70476e-07
NR_024031	DANCR	differentiation antagonizing non-protein coding RNA	517.674	269.729	0.521041	1.64205e-08	2.72497e-07
NM_014881	DCLRE1A	DNA cross-link repair 1A	248.49	113.046	0.454932	1.64956e-08	2.73511e-07
NM_003681	PDXK	pyridoxal (pyridoxine, vitamin B6) kinase	1209.73	1957.01	1.61773	1.66376e-08	2.75633e-07
NM_006808	SEC61B	Sec61 beta subunit	1117.79	2065.06	1.84744	1.67543e-08	2.77331e-07
NM_006031	PCNT	pericentrin	1099.31	644.155	0.585965	1.68529e-08	2.78727e-07
NM_018222	PARVA	parvin, alpha	4684.75	7307.95	1.55994	1.69113e-08	2.79283e-07
NM_006319	CDIPT	CDP-diacylglycerol--inositol 3-phosphatidyltransferase	791.091	1277.53	1.6149	1.6915e-08	2.79283e-07
NM_021203	SRPRB	signal recognition particle receptor, B subunit	720.719	1244.7	1.72703	1.69707e-08	2.79967e-07
NM_006588	SULT1C4	sulfotransferase family, cytosolic, 1C, member 4	97.6192	24.6556	0.252569	1.7095e-08	2.81779e-07
NM_014504	RABGEF1	RAB guanine nucleotide exchange factor (GEF) 1	382	995.873	2.60699	1.7867e-08	2.94161e-07
NM_015912	FAM135B	family with sequence similarity 135, member B	25.2708	0	0	1.78762e-08	2.94161e-07
NM_014616	ATP11B	ATPase, class VI, type 11B	809.556	1379.01	1.70342	1.79693e-08	2.95445e-07
NR_015380	A1BG-AS1	A1BG antisense RNA 1	61.1295	163.085	2.66785	1.8171e-08	2.98511e-07
NM_016128	COPG1	coatomer protein complex, subunit gamma 1	4526.09	7012.15	1.54927	1.83534e-08	3.01002e-07
NM_014188	SSU72	SSU72 RNA polymerase II CTD phosphatase homolog (S. cerevisiae)	1680.42	2729.07	1.62404	1.83387e-08	3.01002e-07
NM_015720	PODXL2	podocalyxin-like 2	417.206	204.7	0.490646	1.86831e-08	3.06152e-07
NM_016134	CPQ	carboxypeptidase Q	335.003	632.721	1.8887	1.89699e-08	3.10593e-07
NM_052943	FAM46B	family with sequence similarity 46, member B	214.454	92.4674	0.431177	2.02673e-08	3.31558e-07
NM_001080412	ZBTB38	zinc finger and BTB domain containing 38	1212.61	2008.73	1.65653	2.02912e-08	3.31671e-07
NM_013336	SEC61A1	Sec61 alpha 1 subunit (S. cerevisiae)	10563.7	16293.3	1.54238	2.12831e-08	3.47594e-07
NM_001080508	TBX18	T-box 18	405.005	735.525	1.81609	2.17891e-08	3.55562e-07
NM_152727	CPNE2	copine II	540.434	296.389	0.548429	2.19316e-08	3.5759e-07
NM_015112	MAST2	microtubule associated serine/threonine kinase 2	1732.26	2722.46	1.57162	2.21954e-08	3.61589e-07
NM_021009	UBC	ubiquitin C	8929.99	13607.2	1.52377	2.23653e-08	3.64054e-07
NM_001135254	PAX7	paired box 7	24.9875	0	0	2.27576e-08	3.70132e-07
NM_000234	LIG1	ligase I, DNA, ATP-dependent	991.535	409.704	0.413201	2.2841e-08	3.71181e-07
NM_016604	KDM3B	lysine (K)-specific demethylase 3B	1885.8	1168.58	0.619671	2.31312e-08	3.75585e-07
NM_015541	LRIG1	leucine-rich repeats and immunoglobulin-like domains 1	2027.68	1271.28	0.626964	2.42229e-08	3.92985e-07
NM_015027	PDXDC1	pyridoxal-dependent decarboxylase domain containing 1	1285.84	2104.09	1.63635	2.44973e-08	3.97107e-07
NM_203451	SERTM1	serine-rich and transmembrane domain containing 1	61.9311	9.63667	0.155603	2.4577e-08	3.9807e-07
NM_181847	AMIGO2	adhesion molecule with Ig-like domain 2	47.4575	195.733	4.12439	2.47546e-08	4.00616e-07
NM_001018115	FANCD2	Fanconi anemia, complementation group D2	87.1858	20.2009	0.2317	2.49574e-08	4.03564e-07
NM_017551	GRID1	glutamate receptor, ionotropic, delta 1	218.59	93.7672	0.428963	2.56312e-08	4.14118e-07
NM_024949	WWC2	WW and C2 domain containing 2	2176.1	3493.73	1.6055	2.60441e-08	4.20442e-07
NM_000794	DRD1	dopamine receptor D1	31.9571	1.01921	0.031893	2.6376e-08	4.25449e-07
NM_198507	FAM174A	family with sequence similarity 174, member A	110.335	255.014	2.31127	2.7597e-08	4.44777e-07
NM_005891	ACAT2	acetyl-CoA acetyltransferase 2	2160.13	873.064	0.404173	2.76731e-08	4.45637e-07
NM_003821	RIPK2	receptor-interacting serine-threonine kinase 2	381.926	708.498	1.85506	2.82329e-08	4.54278e-07
NM_004613	TGM2	transglutaminase 2	1035.54	1643.21	1.58682	2.93188e-08	4.71364e-07
NM_004281	BAG3	BCL2-associated athanogene 3	1718.33	3007.73	1.75038	2.9423e-08	4.72651e-07
NM_005324	H3F3B	H3 histone, family 3B (H3.3B)	2727.14	1741.36	0.638529	2.94907e-08	4.7335e-07
NM_004369	COL6A3	collagen, type VI, alpha 3	19.0867	82.8421	4.34031	3.09609e-08	4.96541e-07
NM_004781	VAMP3	vesicle-associated membrane protein 3	1961.6	3147.55	1.60458	3.13096e-08	5.01722e-07
NM_015114	ANKLE2	ankyrin repeat and LEM domain containing 2	2381.45	3811.29	1.60041	3.23132e-08	5.17381e-07
NM_015419	MXRA5	matrix-remodelling associated 5	1799.2	2823.62	1.56937	3.30349e-08	5.28504e-07
NM_014965	TRAK1	trafficking protein, kinesin binding 1	163.8	329.627	2.01238	3.42418e-08	5.47366e-07
NM_022119	PRSS22	protease, serine, 22	0.283288	30.2154	106.659	3.42763e-08	5.4747e-07
NM_002196	INSM1	insulinoma-associated 1	73.8936	17.3265	0.23448	3.46035e-08	5.52245e-07
NM_004744	LRAT	lecithin retinol acyltransferase (phosphatidylcholine--retinol O-acyltransferase)	30.5889	1.01921	0.0333196	3.5634e-08	5.68229e-07
NM_014783	ARHGAP11A	Rho GTPase activating protein 11A	582.206	267.508	0.459473	3.59513e-08	5.72821e-07
NM_003596	TPST1	tyrosylprotein sulfotransferase 1	477.878	868.297	1.81698	3.63507e-08	5.78715e-07
NM_014935	PLEKHA6	pleckstrin homology domain containing, family A member 6	60.0446	10.0088	0.16669	3.63893e-08	5.78859e-07
NM_001202439	NCR3LG1	natural killer cell cytotoxicity receptor 3 ligand 1	156.408	59.3143	0.379227	3.74065e-08	5.94558e-07
NM_152996	ST6GALNAC3	ST6 (alpha-N-acetyl-neuraminyl-2,3-beta-galactosyl-1,3)-N-acetylgalactosaminide alpha-2,6-sialyltransferase 3	66.2126	13.0608	0.197255	3.77721e-08	5.99881e-07
NM_001100619	CABLES1	Cdk5 and Abl enzyme substrate 1	65.3949	13.1524	0.201123	3.83442e-08	6.08473e-07
NR_002196	H19	H19, imprinted maternally expressed transcript (non-protein coding)	138.625	48.7387	0.351586	3.87532e-08	6.14466e-07
NM_005398	PPP1R3C	protein phosphatase 1, regulatory subunit 3C	312.746	564.595	1.80528	3.89365e-08	6.16873e-07
NM_015278	SASH1	SAM and SH3 domain containing 1	1061.91	638.648	0.601414	4.03568e-08	6.38858e-07
NM_033449	FCHSD1	FCH and double SH3 domains 1	226.864	426.991	1.88214	4.04448e-08	6.39734e-07
NM_014992	DAAM1	dishevelled associated activator of morphogenesis 1	792.98	458.517	0.57822	4.08759e-08	6.4603e-07
NM_000287	PEX6	peroxisomal biogenesis factor 6	370.952	661.82	1.78411	4.11161e-08	6.49303e-07
NM_002356	MARCKS	myristoylated alanine-rich protein kinase C substrate	5578.32	3645.26	0.653469	4.1449e-08	6.54032e-07
NM_004710	SYNGR2	synaptogyrin 2	378.991	664.528	1.75342	4.29113e-08	6.76562e-07
NM_003831	RIOK3	RIO kinase 3	835.178	1361	1.62959	4.32885e-08	6.8196e-07
NM_020689	SLC24A3	solute carrier family 24 (sodium/potassium/calcium exchanger), member 3	112.44	33.7255	0.299941	4.50383e-08	7.08956e-07
NM_024656	COLGALT1	collagen beta(1-O)galactosyltransferase 1	4509.8	6809.9	1.51002	4.56189e-08	7.17518e-07
NM_174909	TMEM167A	transmembrane protein 167A	1982.55	3225.71	1.62705	4.66986e-08	7.3391e-07
NM_002917	RFNG	RFNG O-fucosylpeptide 3-beta-N-acetylglucosaminyltransferase	594.629	973.217	1.63668	4.6809e-08	7.35055e-07
NM_001122955	BSCL2	Berardinelli-Seip congenital lipodystrophy 2 (seipin)	67.2493	12.3221	0.183231	4.74564e-08	7.44625e-07
NM_030786	SYNC	syncoilin, intermediate filament protein	94.3645	228.955	2.42629	4.78077e-08	7.49535e-07
NM_012098	ANGPTL2	angiopoietin-like 2	170.096	349.433	2.05433	4.84159e-08	7.58464e-07
NM_022152	TMBIM1	transmembrane BAX inhibitor motif containing 1	1003.46	1596.94	1.59144	4.95442e-08	7.75519e-07
NM_022909	CENPH	centromere protein H	225.769	101.571	0.44989	5.02748e-08	7.86327e-07
NM_001145206	KIAA1671	KIAA1671	469.672	249.001	0.53016	5.03909e-08	7.87514e-07
NM_207363	NCKAP5	NCK-associated protein 5	62.3109	11.8583	0.190309	5.06036e-08	7.90207e-07
NM_006815	TMED2	transmembrane emp24 domain trafficking protein 2	3021.36	4757.2	1.57452	5.17086e-08	8.06818e-07
NM_014473	DIMT1	DIM1 dimethyladenosine transferase 1 homolog (S. cerevisiae)	507.836	890.112	1.75275	5.20099e-08	8.10874e-07
NM_139202	MLC1	megalencephalic leukoencephalopathy with subcortical cysts 1	116.413	7.22609	0.062073	5.4188e-08	8.4416e-07
NM_003725	HSD17B6	hydroxysteroid (17-beta) dehydrogenase 6	15.8159	85.4359	5.4019	5.4248e-08	8.44423e-07
NM_003423	ZNF43	zinc finger protein 43	259.442	125.265	0.482826	5.5056e-08	8.56319e-07
NM_004416	DTX1	deltex 1, E3 ubiquitin ligase	63.3958	11.4918	0.181271	5.54462e-08	8.61704e-07
NM_133494	NEK7	NIMA-related kinase 7	957.751	1845.37	1.92677	5.58392e-08	8.66436e-07
NM_013373	ZDHHC8	zinc finger, DHHC-type containing 8	271.701	579.483	2.13279	5.58369e-08	8.66436e-07
NM_001109903	RNFT2	ring finger protein, transmembrane 2	53.5933	8.24529	0.153849	5.60696e-08	8.69324e-07
NM_014943	ZHX2	zinc fingers and homeoboxes 2	450.714	239.834	0.53212	5.62839e-08	8.71265e-07
NM_207445	N/A	N/A	1.69973	36.7831	21.6406	5.62801e-08	8.71265e-07
NM_006041	HS3ST3B1	heparan sulfate (glucosamine) 3-O-sulfotransferase 3B1	220.664	412.258	1.86826	5.64694e-08	8.73447e-07
NM_032229	SLITRK6	SLIT and NTRK-like family, member 6	25.5058	91.912	3.60358	5.76348e-08	8.90769e-07
NM_001194986	TRABD2B	TraB domain containing 2B	61.915	10.2837	0.166094	5.76867e-08	8.90868e-07
NM_020141	TMEM167B	transmembrane protein 167B	379.2	679.416	1.79171	5.87955e-08	9.07276e-07
NM_012474	UCK2	uridine-cytidine kinase 2	981.725	1609.82	1.63978	5.88805e-08	9.07872e-07
NM_004370	COL12A1	collagen, type XII, alpha 1	728.635	1274.67	1.74939	5.96462e-08	9.18956e-07
NM_182904	P4HA3	prolyl 4-hydroxylase, alpha polypeptide III	227.17	446.367	1.96491	6.00234e-08	9.24039e-07
NM_005642	TAF7	TAF7 RNA polymerase II, TATA box binding protein (TBP)-associated factor, 55kDa	2282.45	3582.68	1.56966	6.23938e-08	9.59776e-07
NM_007207	DUSP10	dual specificity phosphatase 10	31.4388	108.128	3.43931	6.27742e-08	9.6487e-07
NM_002446	MAP3K10	mitogen-activated protein kinase kinase kinase 10	242.091	435.688	1.79969	6.32781e-08	9.71852e-07
NM_001670	ARVCF	armadillo repeat gene deleted in velocardiofacial syndrome	634.354	354.747	0.559225	6.35332e-08	9.75005e-07
NM_018284	GBP3	guanylate binding protein 3	409.383	738.141	1.80306	6.70579e-08	1.02829e-06
NM_004441	EPHB1	EPH receptor B1	122.008	39.1994	0.321285	6.74231e-08	1.03268e-06
NM_004525	LRP2	low density lipoprotein receptor-related protein 2	26.4039	0.46379	0.0175652	6.74496e-08	1.03268e-06
NM_006822	RAB40B	RAB40B, member RAS oncogene family	99.4637	238.328	2.39614	6.79192e-08	1.03906e-06
NM_198066	GNPNAT1	glucosamine-phosphate N-acetyltransferase 1	885.065	1889.09	2.13441	7.0836e-08	1.08283e-06
NM_003156	STIM1	stromal interaction molecule 1	815	1305	1.60122	7.16723e-08	1.09476e-06
NM_004687	MTMR4	myotubularin related protein 4	1170.58	720.648	0.615635	7.58525e-08	1.15771e-06
NM_005103	FEZ1	fasciculation and elongation protein zeta 1 (zygin I)	791.699	474.447	0.599277	7.66727e-08	1.16932e-06
NM_032027	TM2D1	TM2 domain containing 1	301.34	546.347	1.81306	7.8327e-08	1.19362e-06
NM_016277	RAB23	RAB23, member RAS oncogene family	54.3949	143.456	2.63731	7.85358e-08	1.19587e-06
NM_005654	NR2F1	nuclear receptor subfamily 2, group F, member 1	814.501	305.774	0.375412	7.93338e-08	1.20708e-06
NM_020722	KIAA1211	KIAA1211	1072.91	642.519	0.598854	7.95422e-08	1.20931e-06
NM_000129	F13A1	coagulation factor XIII, A1 polypeptide	19.0706	78.5763	4.12029	8.05709e-08	1.224e-06
NM_020651	PELI1	pellino E3 ubiquitin protein ligase 1	220.686	100.632	0.455998	8.23138e-08	1.24951e-06
NM_030928	CDT1	chromatin licensing and DNA replication factor 1	588.622	320.729	0.544881	8.33972e-08	1.26498e-06
NM_030777	SLC2A10	solute carrier family 2 (facilitated glucose transporter), member 10	504.495	859.902	1.70448	8.49325e-08	1.28727e-06
NM_015475	FAM98A	family with sequence similarity 98, member A	1542.21	2468.95	1.60092	8.53437e-08	1.2925e-06
NM_014938	MLXIP	MLX interacting protein	1137.28	1867.79	1.64233	8.57751e-08	1.29803e-06
NM_001876	CPT1A	carnitine palmitoyltransferase 1A (liver)	600.601	334.62	0.557143	8.61786e-08	1.30313e-06
NM_001848	COL6A1	collagen, type VI, alpha 1	29856	44038.6	1.47503	8.62495e-08	1.30319e-06
NM_013320	HCFC2	host cell factor C2	219.376	413.208	1.88356	8.63246e-08	1.30332e-06
NM_019002	ETAA1	Ewing tumor-associated antigen 1	287.765	142.517	0.495256	8.92838e-08	1.34696e-06
NM_001938	DR1	down-regulator of transcription 1, TBP-binding (negative cofactor 2)	701.812	1166.49	1.66212	9.00618e-08	1.35569e-06
NM_021032	FGF12	fibroblast growth factor 12	88.8694	23.2529	0.261652	9.007e-08	1.35569e-06
NM_006059	LAMC3	laminin, gamma 3	39.0071	3.61304	0.0926252	9.00457e-08	1.35569e-06
NM_004152	OAZ1	ornithine decarboxylase antizyme 1	4342.77	6665.49	1.53485	9.2055e-08	1.3845e-06
NM_001424	EMP2	epithelial membrane protein 2	485.35	272.226	0.560886	9.2223e-08	1.38596e-06
NM_001166	BIRC2	baculoviral IAP repeat containing 2	1177.44	1938.33	1.64623	9.25757e-08	1.3902e-06
NM_006035	CDC42BPB	CDC42 binding protein kinase beta (DMPK-like)	5464.87	8217.91	1.50377	9.31801e-08	1.3982e-06
NM_000158	GBE1	glucan (1,4-alpha-), branching enzyme 1	659.779	1088.63	1.65	9.44126e-08	1.41561e-06
NM_020947	TLDC1	TBC/LysM-associated domain containing 1	521.276	853.94	1.63817	9.52995e-08	1.42782e-06
NM_000678	ADRA1D	adrenoceptor alpha 1D	63.8498	4.72388	0.0739842	9.58769e-08	1.43537e-06
NM_022156	DUS1L	dihydrouridine synthase 1-like (S. cerevisiae)	663.697	1090.98	1.64379	9.59877e-08	1.43593e-06
NM_001174072	SERINC5	serine incorporator 5	663.452	389.698	0.58738	9.66581e-08	1.44485e-06
NM_016561	BFAR	bifunctional apoptosis regulator	1374.65	2211.51	1.60878	9.76058e-08	1.45791e-06
NM_052848	CCDC97	coiled-coil domain containing 97	482.253	247.576	0.513373	9.78012e-08	1.45971e-06
NM_020338	ZMIZ1	zinc finger, MIZ-type containing 1	2974.28	1732.71	0.582565	9.82007e-08	1.46456e-06
NM_014155	ZBTB44	zinc finger and BTB domain containing 44	498.301	279.389	0.560683	9.98024e-08	1.48731e-06
NM_001014797	KCNMA1	potassium channel, calcium activated large conductance subfamily M alpha, member 1	203.01	84.5083	0.416277	1.01224e-07	1.50736e-06
NM_001017923	C14ORF28	chromosome 14 open reading frame 28	42.487	136.494	3.2126	1.06261e-07	1.58116e-06
NM_203403	LURAP1L	leucine rich adaptor protein 1-like	8.9848	56.423	6.27983	1.08514e-07	1.61346e-06
NM_002975	CLEC11A	C-type lectin domain family 11, member A	145.969	30.2041	0.206922	1.13409e-07	1.68495e-06
NM_001823	CKB	creatine kinase, brain	8849.75	3299.01	0.37278	1.16552e-07	1.73034e-06
NM_001947	DUSP7	dual specificity phosphatase 7	323.649	570.401	1.76241	1.16689e-07	1.73107e-06
NM_001080449	DNA2	DNA replication helicase/nuclease 2	227.137	105.728	0.465482	1.18072e-07	1.75025e-06
NM_002889	RARRES2	retinoic acid receptor responder (tazarotene induced) 2	87.8006	210.323	2.39547	1.18931e-07	1.76166e-06
NM_020962	IGDCC4	immunoglobulin superfamily, DCC subclass, member 4	504.569	835.028	1.65493	1.20322e-07	1.78091e-06
NM_006795	EHD1	EH-domain containing 1	1934.01	2982.05	1.5419	1.2121e-07	1.7927e-06
NM_020225	STOX2	storkhead box 2	139.427	50.5939	0.36287	1.21634e-07	1.79762e-06
NM_173475	DCUN1D3	DCN1, defective in cullin neddylation 1, domain containing 3	219.91	409.315	1.86128	1.22394e-07	1.80748e-06
NM_003789	TRADD	TNFRSF1A-associated via death domain	87.2501	204.117	2.33944	1.23777e-07	1.82653e-06
NM_003413	ZIC3	Zic family member 3	124.728	40.3102	0.323184	1.26045e-07	1.85859e-06
NM_152421	FAM69B	family with sequence similarity 69, member B	428.789	226.081	0.527255	1.26682e-07	1.86658e-06
NM_007364	TMED3	transmembrane emp24 protein transport domain containing 3	1010.44	1614.85	1.59817	1.27188e-07	1.87262e-06
NM_001860	SLC31A2	solute carrier family 31 (copper transporter), member 2	68.1313	165.318	2.42646	1.28752e-07	1.89423e-06
NM_002569	FURIN	furin (paired basic amino acid cleaving enzyme)	3525.29	5246.81	1.48833	1.30999e-07	1.92584e-06
NM_004454	ETV5	ets variant 5	3065	1968.31	0.642188	1.38758e-07	2.03838e-06
NM_004186	SEMA3F	sema domain, immunoglobulin domain (Ig), short basic domain, secreted, (semaphorin) 3F	324.686	557.214	1.71616	1.44192e-07	2.11662e-06
NM_001008537	KIAA2022	KIAA2022	62.3109	12.6027	0.202254	1.47246e-07	2.15983e-06
NM_138334	JOSD2	Josephin domain containing 2	220.258	414.674	1.88267	1.49423e-07	2.19012e-06
NM_018153	ANTXR1	anthrax toxin receptor 1	95.8551	208.302	2.17309	1.50486e-07	2.20406e-06
NM_006943	SOX12	SRY (sex determining region Y)-box 12	1236.2	700.888	0.566971	1.52581e-07	2.23307e-06
NM_022346	NCAPG	non-SMC condensin I complex, subunit G	1468.12	663.544	0.451968	1.5314e-07	2.23958e-06
NM_006931	SLC2A3	solute carrier family 2 (facilitated glucose transporter), member 3	446.336	755.032	1.69162	1.5473e-07	2.26114e-06
NM_144683	DHRS13	dehydrogenase/reductase (SDR family) member 13	114.926	35.3114	0.307254	1.56165e-07	2.2804e-06
NM_002207	ITGA9	integrin, alpha 9	29.2368	1.57463	0.0538577	1.57054e-07	2.29168e-06
NM_006506	RASA2	RAS p21 protein activator 2	125.269	273.462	2.183	1.57501e-07	2.29648e-06
NM_144658	DOCK11	dedicator of cytokinesis 11	269.464	132.228	0.490708	1.58713e-07	2.31244e-06
NM_052906	ELFN2	extracellular leucine-rich repeat and fibronectin type III domain containing 2	41.2091	117.409	2.84911	1.5949e-07	2.32204e-06
NM_004599	SREBF2	sterol regulatory element binding transcription factor 2	3060.86	1955.61	0.638909	1.65567e-07	2.40872e-06
NM_022149	MAGEF1	melanoma antigen family F1	534.385	304.125	0.569112	1.68506e-07	2.44965e-06
NM_152679	SLC10A4	solute carrier family 10, member 4	178.894	78.8456	0.440738	1.69028e-07	2.45541e-06
NM_018266	TMEM39A	transmembrane protein 39A	272.905	489.523	1.79375	1.74397e-07	2.53154e-06
NM_001999	FBN2	fibrillin 2	5275.78	2893.57	0.548462	1.77007e-07	2.56751e-06
NM_000291	PGK1	phosphoglycerate kinase 1	4375.48	8553.54	1.95488	1.77208e-07	2.56854e-06
NM_016078	TVP23B	trans-golgi network vesicle protein 23 homolog B (S. cerevisiae)	94.8185	212.751	2.24377	1.78156e-07	2.58037e-06
NM_015190	DNAJC9	DnaJ (Hsp40) homolog, subfamily C, member 9	924.794	542.109	0.586194	1.78636e-07	2.5854e-06
NM_032581	FAM126A	family with sequence similarity 126, member A	1648.44	2634.02	1.59789	1.82377e-07	2.63759e-06
NM_032142	CEP192	centrosomal protein 192kDa	1003.07	625.129	0.623216	1.83201e-07	2.64755e-06
NM_024576	OGFRL1	opioid growth factor receptor-like 1	299.791	565.248	1.88547	1.85319e-07	2.6762e-06
NM_173511	FAM117B	family with sequence similarity 117, member B	179.535	74.2246	0.413427	1.87621e-07	2.70744e-06
NM_022450	RHBDF1	rhomboid 5 homolog 1 (Drosophila)	593.448	944.313	1.59123	1.87818e-07	2.70828e-06
NM_004925	AQP3	aquaporin 3 (Gill blood group)	38.6916	113.052	2.92187	1.87996e-07	2.70886e-06
NM_005017	PCYT1A	phosphate cytidylyltransferase 1, choline, alpha	1131.81	1769.52	1.56344	1.88393e-07	2.71258e-06
NM_033161	SURF4	surfeit 4	6442.67	9422.58	1.46253	1.89791e-07	2.73071e-06
NR_002824	N/A	N/A	273.178	579.374	2.12086	1.92371e-07	2.7658e-06
NM_173595	ANKRD52	ankyrin repeat domain 52	4527.02	6715.44	1.48341	1.92935e-07	2.77186e-06
NM_018353	MIS18BP1	MIS18 binding protein 1	676.902	307.468	0.454229	1.94143e-07	2.78717e-06
NM_005534	IFNGR2	interferon gamma receptor 2 (interferon gamma transducer 1)	991.934	1579.82	1.59267	1.96592e-07	2.82027e-06
NM_001037582	SCD5	stearoyl-CoA desaturase 5	952.914	1482.16	1.55539	1.98163e-07	2.84072e-06
NM_025218	ULBP1	UL16 binding protein 1	113.371	244.358	2.15539	2.06161e-07	2.95321e-06
NM_015175	NBEAL2	neurobeachin-like 2	493.366	268.647	0.544518	2.09126e-07	2.9935e-06
NM_001252507	N/A	N/A	991.039	590.373	0.595711	2.1076e-07	3.01469e-06
NM_001079512	TVP23A	trans-golgi network vesicle protein 23 homolog A (S. cerevisiae)	120.389	41.7016	0.346391	2.1281e-07	3.04178e-06
NM_001134445	DDAH1	dimethylarginine dimethylaminohydrolase 1	92.8355	254.516	2.74158	2.12977e-07	3.04195e-06
NR_028272	N/A	N/A	1017.27	1888.72	1.85667	2.17626e-07	3.10608e-06
NM_004686	MTMR7	myotubularin related protein 7	25.2547	0.46379	0.0183645	2.22023e-07	3.16654e-06
NM_001142386	PDK3	pyruvate dehydrogenase kinase, isozyme 3	264.818	125.202	0.472785	2.22306e-07	3.16827e-06
NM_014829	DDX46	DEAD (Asp-Glu-Ala-Asp) box polypeptide 46	1691.42	1099.4	0.649989	2.23125e-07	3.17763e-06
NM_024629	CENPU	centromere protein U	549.965	235.254	0.427761	2.24447e-07	3.19413e-06
NM_018426	TMEM63B	transmembrane protein 63B	1100.08	1694.03	1.53991	2.27535e-07	3.23572e-06
NM_198282	TMEM173	transmembrane protein 173	266.988	126.851	0.47512	2.32399e-07	3.3025e-06
NM_001144952	SDK2	sidekick cell adhesion molecule 2	258.415	122.517	0.474107	2.41126e-07	3.42403e-06
NM_020890	KIAA1524	KIAA1524	781.288	402.547	0.515235	2.41907e-07	3.43263e-06
NM_078483	SLC36A1	solute carrier family 36 (proton/amino acid symporter), member 1	264.503	472.494	1.78635	2.43235e-07	3.44897e-06
NM_003598	TEAD2	TEA domain family member 2	1601.42	1006.71	0.628639	2.44119e-07	3.459e-06
NM_001039523	CHRNA1	cholinergic receptor, nicotinic, alpha 1 (muscle)	0	21.1285	Inf	2.46669e-07	3.4926e-06
NM_015678	NBEA	neurobeachin	248.346	118.428	0.476869	2.63972e-07	3.73489e-06
NM_178557	NAT8L	N-acetyltransferase 8-like (GCN5-related, putative)	146.68	56.0565	0.382169	2.66814e-07	3.76966e-06
NM_001197109	SCHIP1	schwannomin interacting protein 1	48.243	6.9512	0.144087	2.66704e-07	3.76966e-06
NM_004760	STK17A	serine/threonine kinase 17a	2678.33	4146.85	1.5483	2.77053e-07	3.9115e-06
NM_003107	SOX4	SRY (sex determining region Y)-box 4	1515.82	975.376	0.643464	2.84796e-07	4.01792e-06
NM_138578	BCL2L1	BCL2-like 1	555.838	915.07	1.64629	2.85641e-07	4.02694e-06
NM_177424	STX12	syntaxin 12	1360.64	2113.23	1.55312	2.92296e-07	4.11779e-06
NM_003737	DCHS1	dachsous cadherin-related 1	4130.1	2704.38	0.654798	2.93644e-07	4.13381e-06
NM_032206	NLRC5	NLR family, CARD domain containing 5	464.744	770.739	1.65842	2.98519e-07	4.19943e-06
NM_015463	CNRIP1	cannabinoid receptor interacting protein 1	134.862	49.1053	0.364114	3.01967e-07	4.24488e-06
NM_144698	ANKRD35	ankyrin repeat domain 35	88.9499	25.6691	0.28858	3.04626e-07	4.27918e-06
NM_003944	SELENBP1	selenium binding protein 1	249.852	117.117	0.468746	3.05913e-07	4.29418e-06
NM_024963	FBXL18	F-box and leucine-rich repeat protein 18	907.91	1393.42	1.53476	3.07046e-07	4.307e-06
NM_005035	POLRMT	polymerase (RNA) mitochondrial (DNA directed)	702.576	1115.75	1.58809	3.09897e-07	4.34388e-06
NM_182488	USP12	ubiquitin specific peptidase 12	474.916	806.078	1.69731	3.15495e-07	4.41918e-06
NM_007121	NR1H2	nuclear receptor subfamily 1, group H, member 2	540.546	901.62	1.66798	3.17304e-07	4.44135e-06
NM_002168	IDH2	isocitrate dehydrogenase 2 (NADP+), mitochondrial	1809.33	1171.44	0.64744	3.18022e-07	4.44823e-06
NR_037701	PKI55	DKFZp434H1419	361.668	189.698	0.524509	3.32549e-07	4.64809e-06
NM_014584	ERO1L	ERO1-like (S. cerevisiae)	547.352	935.346	1.70886	3.34773e-07	4.67584e-06
NM_152588	TMTC2	transmembrane and tetratricopeptide repeat containing 2	275.818	136.31	0.494203	3.39486e-07	4.73829e-06
NM_005119	THRAP3	thyroid hormone receptor associated protein 3	3575.22	2347.74	0.656671	3.41831e-07	4.76761e-06
NM_002268	KPNA4	karyopherin alpha 4 (importin alpha 3)	2613.91	4101.08	1.56894	3.48604e-07	4.85862e-06
NM_130808	CPNE4	copine IV	363.31	198.946	0.547593	3.49802e-07	4.87185e-06
NM_014840	NUAK1	NUAK family, SNF1-like kinase, 1	2556.93	3878.05	1.51668	3.52953e-07	4.90922e-06
NM_020812	DOCK6	dedicator of cytokinesis 6	504.9	827.94	1.63981	3.52986e-07	4.90922e-06
NR_024360	ZFHX4-AS1	ZFHX4 antisense RNA 1	57.2761	11.6751	0.203839	3.58483e-07	4.98213e-06
NM_014014	SNRNP200	small nuclear ribonucleoprotein 200kDa (U5)	7586.68	5093.6	0.671388	3.59043e-07	4.98637e-06
NM_003129	SQLE	squalene epoxidase	2485.23	1610.39	0.647986	3.67118e-07	5.0949e-06
NM_206886	CCDC18	coiled-coil domain containing 18	339.732	176.981	0.520944	3.67586e-07	5.09778e-06
NM_005669	REEP5	receptor accessory protein 5	1728.37	2681.58	1.55151	3.72689e-07	5.16489e-06
NM_015686	FAM155B	family with sequence similarity 155, member B	31.6899	2.03842	0.0643239	3.73606e-07	5.17394e-06
NM_024686	TTLL7	tubulin tyrosine ligase-like family member 7	243.781	438.499	1.79874	3.74651e-07	5.18474e-06
NM_025164	SIK3	SIK family kinase 3	783.722	1238.42	1.58017	3.77432e-07	5.21954e-06
NM_001268	RCBTB2	regulator of chromosome condensation (RCC1) and BTB (POZ) domain containing protein 2	428.373	239.09	0.558134	3.79337e-07	5.24219e-06
NM_012401	PLXNB2	plexin B2	7675.56	11196.3	1.45869	3.8015e-07	5.24972e-06
NM_015147	CEP68	centrosomal protein 68kDa	382.48	199.69	0.522093	3.83604e-07	5.29368e-06
NM_001217	CA11	carbonic anhydrase XI	100.291	19.7371	0.196798	3.84907e-07	5.30791e-06
NM_006767	LZTR1	leucine-zipper-like transcription regulator 1	1401.26	2104.7	1.502	3.87797e-07	5.34401e-06
NM_152330	FRMD6	FERM domain containing 6	29.9901	94.231	3.14207	4.17377e-07	5.7476e-06
NM_015379	BRI3	brain protein I3	508.235	831.153	1.63537	4.22767e-07	5.81773e-06
NM_015225	PRUNE2	prune homolog 2 (Drosophila)	1020.41	646.246	0.633322	4.24762e-07	5.84107e-06
NM_012342	BAMBI	BMP and activin membrane-bound inhibitor	315.27	169.091	0.536339	4.37608e-07	6.00929e-06
NM_003395	WNT9A	wingless-type MMTV integration site family, member 9A	45.1108	118.703	2.63137	4.37486e-07	6.00929e-06
NM_145010	ENKUR	enkurin, TRPC channel interacting protein	39.638	4.449	0.112241	4.54193e-07	6.23266e-06
NM_001099678	LRRC58	leucine rich repeat containing 58	857.323	525.796	0.6133	4.55144e-07	6.24133e-06
NM_152536	FGD5	FYVE, RhoGEF and PH domain containing 5	32.4915	1.94679	0.0599169	4.63264e-07	6.34824e-06
NM_031302	GLT8D2	glycosyltransferase 8 domain containing 2	219.179	510.537	2.32931	4.65147e-07	6.36711e-06
NM_004335	BST2	bone marrow stromal cell antigen 2	53.3905	303.248	5.67981	4.65291e-07	6.36711e-06
NM_180989	GPR180	G protein-coupled receptor 180	297.786	528.47	1.77466	4.66063e-07	6.37321e-06
NM_031413	N/A	N/A	67.2975	14.9216	0.221726	4.67103e-07	6.38299e-06
NM_000465	BARD1	BRCA1 associated RING domain 1	257.224	130.751	0.508314	4.71181e-07	6.43422e-06
NM_145260	OSR1	odd-skipped related transciption factor 1	47.3449	6.57904	0.13896	4.71823e-07	6.43849e-06
NM_013227	ACAN	aggrecan	22.1224	0	0	4.73738e-07	6.46013e-06
NR_033652	N/A	N/A	8.68542	49.0193	5.64386	4.74817e-07	6.47033e-06
NM_002518	NPAS2	neuronal PAS domain protein 2	615.213	970.371	1.57729	4.7554e-07	6.47568e-06
NM_000922	PDE3B	phosphodiesterase 3B, cGMP-inhibited	82.167	22.0561	0.26843	4.8189e-07	6.55758e-06
NM_022735	ACBD3	acyl-CoA binding domain containing 3	1060.4	1670.69	1.57552	4.86374e-07	6.614e-06
NM_004840	ARHGEF6	Rac/Cdc42 guanine nucleotide exchange factor (GEF) 6	760.618	466.465	0.613271	4.94099e-07	6.71439e-06
NM_153634	CPNE8	copine VIII	142.041	57.3562	0.4038	4.99354e-07	6.7811e-06
NR_027157	TMPO-AS1	TMPO antisense RNA 1	159	63.752	0.400956	5.04249e-07	6.84283e-06
NM_019107	MYDGF	myeloid-derived growth factor	1024.9	1586.11	1.54758	5.05854e-07	6.85512e-06
NM_000361	THBD	thrombomodulin	36.1903	3.52142	0.0973027	5.05667e-07	6.85512e-06
NM_031217	KIF18A	kinesin family member 18A	549.18	227.678	0.414579	5.08455e-07	6.88559e-06
NM_006521	TFE3	transcription factor binding to IGHM enhancer 3	1252	1937.11	1.54721	5.16136e-07	6.98478e-06
NM_002276	KRT19	keratin 19, type I	89.613	207.116	2.31123	5.19793e-07	7.02941e-06
NM_001017995	SH3PXD2B	SH3 and PX domains 2B	2634.62	3881.13	1.47313	5.26251e-07	7.11184e-06
NM_007192	SUPT16H	suppressor of Ty 16 homolog (S. cerevisiae)	4547.44	3034.52	0.667303	5.26871e-07	7.1153e-06
NM_133373	PLCD3	phospholipase C, delta 3	2611.07	1241.12	0.47533	5.30965e-07	7.16565e-06
NM_006513	SARS	seryl-tRNA synthetase	2596.91	3856.1	1.48488	5.31946e-07	7.169e-06
NM_198976	NELFCD	negative elongation factor complex member C/D	1747.65	1130.78	0.647027	5.3171e-07	7.169e-06
NM_001144950	SSC5D	scavenger receptor cysteine rich family, 5 domains	148.171	399.891	2.69885	5.35247e-07	7.20853e-06
NM_016297	PCYOX1	prenylcysteine oxidase 1	1379.18	2142.94	1.55378	5.41969e-07	7.29404e-06
NM_005258	GCHFR	GTP cyclohydrolase I feedback regulator	99.2063	30.1125	0.303534	5.46713e-07	7.35284e-06
NM_015015	KDM4B	lysine (K)-specific demethylase 4B	1209.77	1836.01	1.51765	5.48853e-07	7.37655e-06
NM_015261	NCAPD3	non-SMC condensin II complex, subunit D3	1150.34	708.698	0.616078	5.67619e-07	7.62353e-06
NM_001165	BIRC3	baculoviral IAP repeat containing 3	14.084	68.951	4.8957	5.69918e-07	7.64917e-06
NM_000692	ALDH1B1	aldehyde dehydrogenase 1 family, member B1	1242.56	1878.57	1.51185	5.80412e-07	7.78468e-06
NM_001199417	ARHGAP23	Rho GTPase activating protein 23	1930.53	2845.42	1.4739	6.0733e-07	8.14014e-06
NM_001873	CPE	carboxypeptidase E	1147.73	1795.15	1.56408	6.10337e-07	8.17484e-06
NM_052905	FMNL2	formin-like 2	3140.42	1912.61	0.60903	6.19662e-07	8.29407e-06
NM_018287	ARHGAP12	Rho GTPase activating protein 12	1325.59	691.338	0.521533	6.22966e-07	8.32812e-06
NM_012121	CDC42EP4	CDC42 effector protein (Rho GTPase binding) 4	807.767	332.285	0.411362	6.23057e-07	8.32812e-06
NM_002398	MEIS1	Meis homeobox 1	161.865	67.1818	0.415049	6.24899e-07	8.34704e-06
NM_153840	ADGRF1	adhesion G protein-coupled receptor F1	1.95085	27.2381	13.9622	6.3012e-07	8.41105e-06
NM_016121	KCTD3	potassium channel tetramerization domain containing 3	1272.04	823.68	0.647527	6.35486e-07	8.4769e-06
NM_001547	IFIT2	interferon-induced protein with tetratricopeptide repeats 2	62.3914	14.1773	0.227232	6.36836e-07	8.48912e-06
NM_005893	CCIN	calicin	16.0027	68.3842	4.2733	6.43541e-07	8.57267e-06
NM_002461	MVD	mevalonate (diphospho) decarboxylase	705.563	418.064	0.592526	6.51601e-07	8.67413e-06
NM_017952	PTCD3	pentatricopeptide repeat domain 3	2048.95	1367.11	0.667225	6.53123e-07	8.68849e-06
NM_000700	ANXA1	annexin A1	6107.51	9329.22	1.5275	6.69859e-07	8.90508e-06
NM_004232	SOCS6	suppressor of cytokine signaling 6	1029.22	663.733	0.644889	6.72459e-07	8.93357e-06
NM_030796	VOPP1	vesicular, overexpressed in cancer, prosurvival protein 1	1804.36	2781.66	1.54163	6.74749e-07	8.95792e-06
NM_000640	IL13RA2	interleukin 13 receptor, alpha 2	23.571	0.46379	0.0196763	6.79503e-07	9.01492e-06
NM_021135	RPS6KA2	ribosomal protein S6 kinase, 90kDa, polypeptide 2	100.42	211.754	2.10869	6.81767e-07	9.03883e-06
NM_020134	DPYSL5	dihydropyrimidinase-like 5	28.9535	1.85516	0.0640738	6.85963e-07	9.08831e-06
NM_030759	NRBF2	nuclear receptor binding factor 2	244.37	616.373	2.5223	6.93073e-07	9.1741e-06
NM_005480	TROAP	trophinin associated protein	430.653	119.064	0.276474	6.93375e-07	9.1741e-06
NM_001436	FBL	fibrillarin	1858.49	1237.51	0.665867	6.96286e-07	9.2064e-06
NM_015030	FRYL	FRY-like	2022.57	1336.23	0.660657	6.98454e-07	9.22882e-06
NM_152686	DNAJC18	DnaJ (Hsp40) homolog, subfamily C, member 18	705.618	427.615	0.606015	7.37174e-07	9.73388e-06
NM_022340	RBSN	rabenosyn, RAB effector	906.297	556.344	0.613865	7.40889e-07	9.77634e-06
NM_032199	ARID5B	AT rich interactive domain 5B (MRF1-like)	130.977	48.6528	0.371462	7.45447e-07	9.82986e-06
NM_000018	ACADVL	acyl-CoA dehydrogenase, very long chain	73.8131	174.015	2.35751	7.56425e-07	9.9679e-06
NM_198493	ANKRD45	ankyrin repeat domain 45	75.529	21.2201	0.280953	7.63699e-07	1.0057e-05
NM_014262	P3H3	prolyl 3-hydroxylase 3	1242.83	1875.54	1.50908	7.71677e-07	1.01552e-05
NM_144973	DENND5B	DENN/MADD domain containing 5B	1411.18	919.697	0.651722	7.75157e-07	1.01942e-05
NM_014294	TRAM1	translocation associated membrane protein 1	2021.06	3091.67	1.52972	7.75802e-07	1.01958e-05
NM_018663	PXMP2	peroxisomal membrane protein 2, 22kDa	232.156	114.81	0.494537	7.91909e-07	1.04005e-05
NM_153613	LPCAT4	lysophosphatidylcholine acyltransferase 4	255.576	524.245	2.05123	7.94195e-07	1.04235e-05
NM_133376	ITGB1	integrin, beta 1 (fibronectin receptor, beta polypeptide, antigen CD29 includes MDF2, MSK12)	15.9866	66.3402	4.14974	8.00914e-07	1.05047e-05
NM_001142651	NEURL1B	neuralized E3 ubiquitin protein ligase 1B	199.546	76.1714	0.381724	8.09446e-07	1.06095e-05
NM_015392	NPDC1	neural proliferation, differentiation and control, 1	1060.75	1781.21	1.67919	8.24731e-07	1.08026e-05
NM_003311	PHLDA2	pleckstrin homology-like domain, family A, member 2	1344.53	2586.37	1.92363	8.59376e-07	1.12489e-05
NM_003766	BECN1	beclin 1, autophagy related	1001.45	1533.87	1.53166	8.71317e-07	1.13975e-05
NM_144684	ZNF480	zinc finger protein 480	381.311	217.658	0.570814	9.09704e-07	1.18917e-05
NM_003979	GPRC5A	G protein-coupled receptor, class C, group 5, member A	51.3109	9.08125	0.176985	9.11071e-07	1.19017e-05
NM_019601	SUSD2	sushi domain containing 2	108.732	36.0501	0.331551	9.32052e-07	1.21676e-05
NM_002423	MMP7	matrix metallopeptidase 7	16.0027	67.0902	4.19244	9.45746e-07	1.23382e-05
NM_018410	HJURP	Holliday junction recognition protein	371.989	203.933	0.548224	9.51231e-07	1.24015e-05
NM_024334	TMEM43	transmembrane protein 43	2083.76	3102.22	1.48876	9.54851e-07	1.24404e-05
NM_006442	DRAP1	DR1-associated protein 1 (negative cofactor 2 alpha)	2272.24	3402.9	1.4976	9.66065e-07	1.2572e-05
NM_000327	ROM1	retinal outer segment membrane protein 1	100.356	31.6927	0.315805	9.66238e-07	1.2572e-05
NM_003124	SPR	sepiapterin reductase (7,8-dihydrobiopterin:NADP+ oxidoreductase)	79.6657	177.462	2.22759	9.75071e-07	1.26785e-05
NM_002122	HLA-DQA1	major histocompatibility complex, class II, DQ alpha 1	30.0062	2.13004	0.0709867	9.8493e-07	1.27982e-05
NM_153717	EVC	Ellis van Creveld protein	904.822	1395.67	1.54248	9.93226e-07	1.28974e-05
NM_001831	CLU	clusterin	915.786	515.33	0.562719	9.98709e-07	1.29515e-05
NM_002281	KRT81	keratin 81, type II	115.953	45.1144	0.389077	9.982e-07	1.29515e-05
NM_005467	NAALAD2	N-acetylated alpha-linked acidic dipeptidase 2	60.9106	14.0857	0.231252	1e-06	1.29585e-05
NM_001710	CFB	complement factor B	42.722	7.13446	0.166997	1.00058e-06	1.29585e-05
NM_000450	SELE	selectin E	39.7765	4.54062	0.114153	1.03523e-06	1.33985e-05
NM_005868	BET1	Bet1 golgi vesicular membrane trafficking protein	150.112	291.791	1.94383	1.07337e-06	1.38829e-05
NM_032849	MEDAG	mesenteric estrogen-dependent adipogenesis	225.251	114.712	0.509265	1.08965e-06	1.40842e-05
NM_152515	CKAP2L	cytoskeleton associated protein 2-like	660.777	252.603	0.382282	1.09636e-06	1.41616e-05
NM_003709	KLF7	Kruppel-like factor 7 (ubiquitous)	246.907	418.459	1.69481	1.10612e-06	1.42782e-05
NM_030978	ARPC5L	actin related protein 2/3 complex, subunit 5-like	729.133	1337.49	1.83436	1.11788e-06	1.4411e-05
NM_002235	GALNT8	polypeptide N-acetylgalactosaminyltransferase 8	52.9302	6.11525	0.115534	1.11783e-06	1.4411e-05
NM_033427	CTTNBP2	cortactin binding protein 2	56.4101	12.1389	0.21519	1.13519e-06	1.46245e-05
NM_004900	APOBEC3B	apolipoprotein B mRNA editing enzyme, catalytic polypeptide-like 3B	198.66	61.6163	0.310159	1.17048e-06	1.50692e-05
NM_004422	DVL2	dishevelled segment polarity protein 2	861.823	544.372	0.631651	1.17754e-06	1.51471e-05
NM_173531	ZNF100	zinc finger protein 100	148.161	61.3471	0.414058	1.17808e-06	1.51471e-05
NM_003068	SNAI2	snail family zinc finger 2	1186.26	1860.15	1.56808	1.18052e-06	1.51686e-05
NM_001012981	ZKSCAN2	zinc finger with KRAB and SCAN domains 2	355.516	192.939	0.542702	1.18429e-06	1.51908e-05
NM_007018	CNTRL	centriolin	358.484	137.513	0.383595	1.18457e-06	1.51908e-05
NM_001145720	ZBTB8B	zinc finger and BTB domain containing 8B	28.5737	1.57463	0.0551075	1.18448e-06	1.51908e-05
NM_021133	RNASEL	ribonuclease L (2',5'-oligoisoadenylate synthetase-dependent)	173.042	364.51	2.10649	1.21124e-06	1.55226e-05
NM_020805	KLHL14	kelch-like family member 14	18.8355	0	0	1.22109e-06	1.56386e-05
NM_080725	SRXN1	sulfiredoxin 1	712.977	1108.22	1.55435	1.25676e-06	1.60849e-05
NM_015697	COQ2	coenzyme Q2 4-hydroxybenzoate polyprenyltransferase	293.414	159.832	0.544733	1.28049e-06	1.63779e-05
NM_000393	COL5A2	collagen, type V, alpha 2	15906.3	23209	1.45911	1.29531e-06	1.65566e-05
NM_080723	NRSN1	neurensin 1	33.0902	3.14925	0.0951717	1.33264e-06	1.70226e-05
NM_004720	LPAR2	lysophosphatidic acid receptor 2	155.333	63.4771	0.408651	1.38508e-06	1.7681e-05
NM_001993	F3	coagulation factor III (thromboplastin, tissue factor)	59.0402	154.376	2.61476	1.39159e-06	1.77525e-05
NM_000474	TWIST1	twist family bHLH transcription factor 1	210.52	100.649	0.478099	1.40267e-06	1.78822e-05
NM_207371	SKIDA1	SKI/DACH domain containing 1	150.977	64.5823	0.427761	1.40819e-06	1.79409e-05
NM_001080443	N/A	N/A	391.304	167.98	0.429283	1.41666e-06	1.80371e-05
NM_006367	CAP1	CAP, adenylate cyclase-associated protein 1 (yeast)	180.327	348.334	1.93168	1.42079e-06	1.80779e-05
NM_001002034	FAM109B	family with sequence similarity 109, member B	174.452	339.116	1.94389	1.42707e-06	1.8146e-05
NM_024016	HOXB8	homeobox B8	0	18.9928	Inf	1.42896e-06	1.81582e-05
NM_020121	UGGT2	UDP-glucose glycoprotein glucosyltransferase 2	634.035	1030.1	1.62468	1.44496e-06	1.83496e-05
NR_024373	LINC00152	long intergenic non-protein coding RNA 152	346.499	579.631	1.67282	1.47817e-06	1.87593e-05
NM_004237	TRIP13	thyroid hormone receptor interactor 13	451.613	265.555	0.588016	1.5026e-06	1.90569e-05
NM_198390	CMIP	c-Maf inducing protein	49.344	125.082	2.5349	1.50592e-06	1.90867e-05
NM_004263	SEMA4F	sema domain, immunoglobulin domain (Ig), transmembrane domain (TM) and short cytoplasmic domain, (semaphorin) 4F	350.581	566.25	1.61517	1.54465e-06	1.95649e-05
NM_020770	CGN	cingulin	88.8274	16.3073	0.183584	1.55555e-06	1.96902e-05
NM_024787	RNF122	ring finger protein 122	46.3243	123.805	2.67257	1.58069e-06	1.99955e-05
NM_012306	FAIM2	Fas apoptotic inhibitory molecule 2	59.4137	12.6027	0.212117	1.58434e-06	2.00288e-05
NM_024665	TBL1XR1	transducin (beta)-like 1 X-linked receptor 1	1355.09	892.923	0.65894	1.59052e-06	2.00939e-05
NM_005413	SIX3	SIX homeobox 3	146.316	272.146	1.85998	1.59459e-06	2.01324e-05
NM_018012	KIF26B	kinesin family member 26B	676.03	1084.39	1.60406	1.59797e-06	2.0162e-05
NM_020470	YIF1A	Yip1 interacting factor homolog A (S. cerevisiae)	921.031	1373.64	1.49141	1.62182e-06	2.04366e-05
NM_001012968	SPIN4	spindlin family, member 4	195.869	90.9154	0.464164	1.62142e-06	2.04366e-05
NM_024408	NOTCH2	notch 2	3572.18	5157.75	1.44387	1.64902e-06	2.0766e-05
NM_004267	CHST2	carbohydrate (N-acetylglucosamine-6-O) sulfotransferase 2	1070.38	680.573	0.635824	1.65515e-06	2.08298e-05
NM_003783	B3GALT2	UDP-Gal:betaGlcNAc beta 1,3-galactosyltransferase, polypeptide 2	149.609	65.5958	0.438448	1.67512e-06	2.10675e-05
NM_152432	ARHGAP42	Rho GTPase activating protein 42	579.099	357.645	0.617588	1.68277e-06	2.11502e-05
NM_001080209	TMEM200C	transmembrane protein 200C	69.8632	18.7179	0.267922	1.71786e-06	2.15774e-05
NM_012197	RABGAP1	RAB GTPase activating protein 1	1551.93	983.735	0.633877	1.72129e-06	2.16066e-05
NM_002661	PLCG2	phospholipase C, gamma 2 (phosphatidylinositol-specific)	55.2931	11.864	0.214566	1.74396e-06	2.18771e-05
NM_152703	SAMD9L	sterile alpha motif domain containing 9-like	310.438	537.243	1.7306	1.84683e-06	2.31528e-05
NM_015125	CIC	capicua transcriptional repressor	3016.77	2010.38	0.6664	1.87073e-06	2.34373e-05
NM_014578	RHOD	ras homolog family member D	386.115	621.951	1.61079	1.90201e-06	2.3814e-05
NM_001628	AKR1B1	aldo-keto reductase family 1, member B1 (aldose reductase)	1759.42	1168.98	0.664413	1.9142e-06	2.39514e-05
NM_025074	FRAS1	Fraser extracellular matrix complex subunit 1	258.357	722.222	2.79544	1.92807e-06	2.41095e-05
NM_205767	C19ORF70	chromosome 19 open reading frame 70	269.019	458.253	1.70342	1.93797e-06	2.42178e-05
NM_023002	HAPLN4	hyaluronan and proteoglycan link protein 4	63.1608	16.4906	0.261089	1.94422e-06	2.42804e-05
NM_000956	PTGER2	prostaglandin E receptor 2 (subtype EP2), 53kDa	40.092	108.403	2.70385	1.95459e-06	2.43944e-05
NM_004529	MLLT3	myeloid/lymphoid or mixed-lineage leukemia (trithorax homolog, Drosophila); translocated to, 3	435.027	719.698	1.65437	1.95618e-06	2.43987e-05
NM_001080452	GPR108	G protein-coupled receptor 108	289.677	484.169	1.67141	1.9958e-06	2.4877e-05
NM_001478	B4GALNT1	beta-1,4-N-acetyl-galactosaminyl transferase 1	142.083	259.663	1.82754	2.00422e-06	2.49661e-05
NM_031896	CACNG7	calcium channel, voltage-dependent, gamma subunit 7	180.021	79.8761	0.443704	2.06327e-06	2.56852e-05
NM_002870	RAB13	RAB13, member RAS oncogene family	1574.46	1063.35	0.675372	2.08272e-06	2.5911e-05
NM_002629	PGAM1	phosphoglycerate mutase 1 (brain)	6166.43	8739.07	1.4172	2.08848e-06	2.59661e-05
NM_016146	TRAPPC4	trafficking protein particle complex 4	612.376	974.826	1.59187	2.10106e-06	2.61059e-05
NM_018984	SSH1	slingshot protein phosphatase 1	1745.1	2550.76	1.46167	2.11015e-06	2.62023e-05
NM_001081	CUBN	cubilin (intrinsic factor-cobalamin receptor)	91.9695	192.356	2.09151	2.1303e-06	2.64357e-05
NM_000961	PTGIS	prostaglandin I2 (prostacyclin) synthase	248.462	50.7715	0.204343	2.14513e-06	2.66028e-05
NM_005729	PPIF	peptidylprolyl isomerase F	1304.17	845.828	0.648556	2.23184e-06	2.76607e-05
NM_022897	RANBP17	RAN binding protein 17	159.882	296.526	1.85466	2.36655e-06	2.93117e-05
NM_000251	MSH2	mutS homolog 2	1017.11	612.332	0.60203	2.39121e-06	2.95984e-05
NM_017645	HAUS6	HAUS augmin-like complex, subunit 6	1158.89	767.468	0.662242	2.41681e-06	2.98964e-05
NM_002856	PVRL2	poliovirus receptor-related 2 (herpesvirus entry mediator B)	389.814	625.862	1.60554	2.43568e-06	3.00918e-05
NM_005252	FOS	FBJ murine osteosarcoma viral oncogene homolog	155.195	67.2847	0.43355	2.4344e-06	3.00918e-05
NM_014298	QPRT	quinolinate phosphoribosyltransferase	186.077	68.201	0.366521	2.43747e-06	3.00949e-05
NM_178562	TSPAN33	tetraspanin 33	60.3922	15.6603	0.25931	2.46813e-06	3.04542e-05
NM_004099	STOM	stomatin	362.763	175.67	0.484257	2.47029e-06	3.04618e-05
NM_022092	CHTF18	CTF18, chromosome transmission fidelity factor 18 homolog (S. cerevisiae)	585.303	347.023	0.592894	2.4745e-06	3.04753e-05
NM_030906	STK33	serine/threonine kinase 33	157.776	70.9837	0.449901	2.47391e-06	3.04753e-05
NM_020444	KIAA1191	KIAA1191	108.667	228.772	2.10525	2.59794e-06	3.19754e-05
NM_001822	CHN1	chimerin 1	44.0098	7.22609	0.164193	2.64121e-06	3.24875e-05
NM_002950	RPN1	ribophorin I	5277.52	7744.92	1.46753	2.65571e-06	3.26454e-05
NM_001136265	IFFO2	intermediate filament family orphan 2	2276.21	3303.95	1.45151	2.66221e-06	3.27047e-05
NM_030806	C1ORF21	chromosome 1 open reading frame 21	424.481	242.789	0.571966	2.6987e-06	3.31323e-05
NM_203462	MRFAP1L1	Morf4 family associated protein 1-like 1	728.13	445.903	0.612395	2.72466e-06	3.343e-05
NM_001134848	CCDC152	coiled-coil domain containing 152	145.943	62.6468	0.429256	2.76895e-06	3.39521e-05
NM_015171	XPO6	exportin 6	2662.45	3843.28	1.44351	2.80607e-06	3.43858e-05
NM_145230	ATP6V0E2	ATPase, H+ transporting V0 subunit e2	198.461	90.1654	0.454323	2.82233e-06	3.45634e-05
NM_005542	INSIG1	insulin induced gene 1	114.14	42.99	0.376642	2.82608e-06	3.45877e-05
NM_015630	EPC2	enhancer of polycomb homolog 2 (Drosophila)	548.115	330.835	0.603588	2.84136e-06	3.4753e-05
NM_005937	MLLT6	myeloid/lymphoid or mixed-lineage leukemia (trithorax homolog, Drosophila); translocated to, 6	1066.71	672.276	0.630235	2.84673e-06	3.4797e-05
NM_016275	SELT	SELT protein; Selenoprotein T; cDNA FLJ90525 fis, clone NT2RP4001001, highly similar to Selenoprotein T	1505.76	2287.75	1.51933	2.85466e-06	3.48721e-05
NM_014857	RABGAP1L	RAB GTPase activating protein 1-like	139.791	272.804	1.95152	2.87014e-06	3.50393e-05
NM_001040445	ASB1	ankyrin repeat and SOCS box containing 1	1408.93	2100.85	1.4911	2.88606e-06	3.52117e-05
NM_032864	PRPF38A	pre-mRNA processing factor 38A	722.985	462.96	0.640346	2.91996e-06	3.56031e-05
NM_030957	ADAMTS10	ADAM metallopeptidase with thrombospondin type 1 motif, 10	754.624	461.094	0.611025	2.92721e-06	3.56693e-05
NM_003632	CNTNAP1	contactin associated protein 1	331.929	183.377	0.552459	2.9546e-06	3.59807e-05
NM_015306	USP24	ubiquitin specific peptidase 24	1575.73	1043.15	0.662012	2.96396e-06	3.60723e-05
NM_025182	FAM214B	family with sequence similarity 214, member B	1080.15	1730.27	1.60188	2.98329e-06	3.6285e-05
NM_152542	PPM1K	protein phosphatase, Mg2+/Mn2+ dependent, 1K	181.566	330.561	1.8206	3.03214e-06	3.68562e-05
NM_024893	SYNDIG1	synapse differentiation inducing 1	143.313	59.95	0.418317	3.04961e-06	3.70455e-05
NM_005514	HLA-B	major histocompatibility complex, class I, B	3480.43	7405.51	2.12776	3.11083e-06	3.77658e-05
NM_145166	ZBTB47	zinc finger and BTB domain containing 47	436.891	691.057	1.58176	3.11503e-06	3.77934e-05
NM_001032280	TFAP2A	transcription factor AP-2 alpha (activating enhancer binding protein 2 alpha)	3.93387	34.3839	8.74048	3.16111e-06	3.83287e-05
NM_080390	TCEAL2	transcription elongation factor A (SII)-like 2	88.0097	11.1197	0.126346	3.2565e-06	3.94609e-05
NM_015656	KIF26A	kinesin family member 26A	53.8123	11.2113	0.208341	3.29849e-06	3.9945e-05
NM_002231	CD82	CD82 molecule	57.2117	134.552	2.35183	3.31625e-06	4.01105e-05
NM_138356	SHF	Src homology 2 domain containing F	54.4593	12.6027	0.231414	3.31433e-06	4.01105e-05
NM_181503	EXOSC8	exosome component 8	505.821	305.35	0.603672	3.34623e-06	4.04481e-05
NM_014671	UBE3C	ubiquitin protein ligase E3C	2206.68	3243.58	1.4699	3.4349e-06	4.14943e-05
NM_001615	ACTG2	actin, gamma 2, smooth muscle, enteric	1239.61	8199.61	6.61467	3.48277e-06	4.20466e-05
NM_012096	APPL1	adaptor protein, phosphotyrosine interaction, PH domain and leucine zipper containing 1	1026.25	666.006	0.648968	3.52411e-06	4.25195e-05
NM_005861	STUB1	STIP1 homology and U-box containing protein 1, E3 ubiquitin protein ligase	1389.07	2018.54	1.45316	3.56171e-06	4.29466e-05
NM_012160	FBXL4	F-box and leucine-rich repeat protein 4	224.775	395.859	1.76114	3.7124e-06	4.47361e-05
NM_032861	SERAC1	serine active site containing 1	413.294	238.523	0.577126	3.72264e-06	4.48319e-05
NM_003940	USP13	ubiquitin specific peptidase 13 (isopeptidase T-3)	825.382	530.956	0.643285	3.7921e-06	4.56404e-05
NM_080546	SLC44A1	solute carrier family 44 (choline transporter), member 1	682.31	1085.94	1.59156	3.80632e-06	4.57743e-05
NM_005552	KLC1	kinesin light chain 1	86.1331	182.003	2.11304	3.8079e-06	4.57743e-05
NM_018122	DARS2	aspartyl-tRNA synthetase 2, mitochondrial	761.793	479.365	0.629259	3.84734e-06	4.622e-05
NM_182553	CNIH2	cornichon family AMPA receptor auxiliary protein 2	633.186	183.566	0.289909	3.868e-06	4.64112e-05
NM_019848	SLC10A3	solute carrier family 10, member 3	33.9079	93.395	2.75437	3.86788e-06	4.64112e-05
NM_001101357	CCDC160	coiled-coil domain containing 160	33.4539	4.449	0.132989	3.91796e-06	4.69819e-05
NM_001144058	NTM	neurotrimin	18.7873	66.6264	3.54635	3.92076e-06	4.69867e-05
NM_003061	SLIT1	slit homolog 1 (Drosophila)	29.1724	2.59383	0.0889139	3.98335e-06	4.77076e-05
NM_017560	ZNF853	zinc finger protein 853	402.546	230.175	0.571798	3.99835e-06	4.7858e-05
NM_138286	ZNF681	zinc finger protein 681	109.121	41.0489	0.376176	4.04282e-06	4.83608e-05
NM_006080	SEMA3A	sema domain, immunoglobulin domain (Ig), short basic domain, secreted, (semaphorin) 3A	653.164	410.889	0.629075	4.23887e-06	5.06749e-05
NM_024881	SLC35E1	solute carrier family 35, member E1	1548.37	2258.39	1.45855	4.26702e-06	5.09803e-05
NM_014287	NOMO1	NODAL modulator 1	738.222	1132.08	1.53352	4.28615e-06	5.11777e-05
NM_020405	PLXDC1	plexin domain containing 1	53.8605	12.1389	0.225376	4.3321e-06	5.16948e-05
NM_001001557	GDF6	growth differentiation factor 6	223.883	412.144	1.84089	4.34595e-06	5.18285e-05
NM_017924	C14ORF119	chromosome 14 open reading frame 119	868.931	1316.28	1.51483	4.44465e-06	5.29733e-05
NM_000476	AK1	adenylate kinase 1	857.397	1300.96	1.51734	4.50524e-06	5.36628e-05
NM_024940	DOCK5	dedicator of cytokinesis 5	880.726	1358.83	1.54285	4.51445e-06	5.37397e-05
NR_033969	PLCE1-AS1	PLCE1 antisense RNA 1	32.2564	3.42979	0.106329	4.66369e-06	5.54826e-05
NM_134428	RFX3	regulatory factor X, 3 (influences HLA class II expression)	65.0634	16.96	0.260669	4.67005e-06	5.55245e-05
NM_006749	SLC20A2	solute carrier family 20 (phosphate transporter), member 2	1324.92	1934.77	1.46029	4.68909e-06	5.57171e-05
NM_002775	HTRA1	HtrA serine peptidase 1	4016.37	2737.24	0.681521	4.72235e-06	5.60554e-05
NM_001008529	MXRA7	matrix-remodelling associated 7	184.393	315.886	1.71311	4.72329e-06	5.60554e-05
NM_006750	SNTB2	syntrophin, beta 2 (dystrophin-associated protein A1, 59kDa, basic component 2)	895.886	1353.72	1.51105	4.73168e-06	5.6087e-05
NM_015722	CALY	calcyon neuron-specific vesicular protein	9.252	46.3282	5.00737	4.73012e-06	5.6087e-05
NM_014502	PRPF19	pre-mRNA processing factor 19	2279.12	1540.6	0.675961	4.73488e-06	5.6091e-05
NM_004763	ITGB1BP1	integrin beta 1 binding protein 1	311.217	500.952	1.60965	4.77794e-06	5.65669e-05
NM_021137	TNFAIP1	tumor necrosis factor, alpha-induced protein 1 (endothelial)	2737.22	3872.63	1.4148	4.8526e-06	5.74161e-05
NM_001002295	GATA3	GATA binding protein 3	0.833779	19.5539	23.4521	4.99055e-06	5.90126e-05
NM_005066	SFPQ	splicing factor proline/glutamine-rich	6270.52	4347.96	0.693397	5.07579e-06	5.99844e-05
NR_026790	N/A	N/A	182.561	91.5512	0.501482	5.10071e-06	6.02425e-05
NM_017450	BAIAP2	BAI1-associated protein 2	117.118	238.792	2.03891	5.13705e-06	6.06352e-05
NM_006733	CENPI	centromere protein I	317.22	181.15	0.571054	5.26254e-06	6.20212e-05
NM_001334	CTSO	cathepsin O	147.53	273.251	1.85217	5.25841e-06	6.20212e-05
NM_004843	IL27RA	interleukin 27 receptor, alpha	65.6943	150.596	2.29238	5.26398e-06	6.20212e-05
NM_198148	CPXM2	carboxypeptidase X (M14 family), member 2	23.2716	1.01921	0.0437961	5.27765e-06	6.21449e-05
NM_015295	SMCHD1	structural maintenance of chromosomes flexible hinge domain containing 1	1871.28	1256.11	0.671261	5.28989e-06	6.22516e-05
NM_005561	LAMP1	lysosomal-associated membrane protein 1	5424.65	7825.77	1.44263	5.38372e-06	6.33177e-05
NM_198722	AMIGO3	adhesion molecule with Ig-like domain 3	154.751	67.0845	0.433501	5.41568e-06	6.36554e-05
NM_017709	FAM46C	family with sequence similarity 46, member C	49.6595	10.6559	0.214579	5.46434e-06	6.41888e-05
NM_030630	HID1	HID1 domain containing	29.7229	86.3578	2.90543	5.49046e-06	6.4457e-05
NM_014895	CEP162	centrosomal protein 162kDa	298.668	167.809	0.561856	5.57959e-06	6.54641e-05
NM_006406	PRDX4	peroxiredoxin 4	1508.92	2250.51	1.49147	5.73566e-06	6.72549e-05
NM_014390	SND1	staphylococcal nuclease and tudor domain containing 1	4927	7006	1.42196	5.75395e-06	6.7429e-05
NM_006401	ANP32B	acidic (leucine-rich) nuclear phosphoprotein 32 family, member B	2672.31	1821.36	0.681566	5.75823e-06	6.74388e-05
NM_002415	MIF	macrophage migration inhibitory factor (glycosylation-inhibiting factor)	5037.5	7128.48	1.41508	5.76684e-06	6.74993e-05
NM_015207	OTUD3	OTU deubiquitinase 3	334.105	193.117	0.578012	5.83412e-06	6.82459e-05
NM_023079	UBE2Z	ubiquitin-conjugating enzyme E2Z	2159.74	3524.92	1.6321	5.84502e-06	6.83327e-05
NM_020315	PDXP	pyridoxal (pyridoxine, vitamin B6) phosphatase	609.933	375.4	0.615477	6.00423e-06	7.01521e-05
NM_004924	ACTN4	actinin, alpha 4	30736.5	42553.4	1.38446	6.01692e-06	7.02584e-05
NM_005113	GOLGA5	golgin A5	1066.69	1604.46	1.50414	6.08445e-06	7.10046e-05
NM_005628	SLC1A5	solute carrier family 1 (neutral amino acid transporter), member 5	445.934	811.204	1.81911	6.13175e-06	7.14834e-05
NM_001114120	DEPDC1	DEP domain containing 1	48.8739	10.8448	0.221893	6.13278e-06	7.14834e-05
NR_037167	RP11-568K15.1	N/A	173.335	80.798	0.466138	6.20328e-06	7.22192e-05
NM_001143946	N/A	N/A	16.302	64.5879	3.96196	6.2019e-06	7.22192e-05
NM_001243775	LIMA1	LIM domain and actin binding 1	9.252	44.7648	4.8384	6.22854e-06	7.24702e-05
NM_007280	OIP5	Opa interacting protein 5	105.551	41.5127	0.393294	6.26026e-06	7.2796e-05
NM_005759	ABI2	abl-interactor 2	2087.33	1420.35	0.680462	6.28123e-06	7.29964e-05
NM_138441	MB21D1	Mab-21 domain containing 1	81.05	25.3942	0.313316	6.34532e-06	7.36975e-05
NM_007027	TOPBP1	topoisomerase (DNA) II binding protein 1	1242.46	832.789	0.670277	6.35698e-06	7.37893e-05
NM_031484	MARVELD1	MARVEL domain containing 1	1429.1	2559.11	1.79071	6.51595e-06	7.55698e-05
NM_002881	RALB	v-ral simian leukemia viral oncogene homolog B	745.3	1169.46	1.56911	6.5181e-06	7.55698e-05
NM_178169	RASSF3	Ras association (RalGDS/AF-6) domain family member 3	105.155	203.601	1.93619	6.53593e-06	7.57317e-05
NM_005225	E2F1	E2F transcription factor 1	533.928	315.547	0.590992	6.70041e-06	7.75916e-05
NM_006646	WASF3	WAS protein family, member 3	349.589	204.986	0.586363	6.70534e-06	7.76029e-05
NM_025231	ZSCAN16	zinc finger and SCAN domain containing 16	72.4289	22.7031	0.313454	6.72184e-06	7.77478e-05
NM_022661	SPANXC	SPANX family, member C	0	16.6795	Inf	6.72955e-06	7.77911e-05
NM_000849	GSTM3	glutathione S-transferase mu 3 (brain)	80.8954	177.376	2.19266	6.75215e-06	7.80063e-05
NM_002631	PGD	phosphogluconate dehydrogenase	4946.49	3487.96	0.705138	6.76258e-06	7.80807e-05
NM_001447	FAT2	FAT atypical cadherin 2	43.4432	7.59825	0.174901	6.77885e-06	7.82225e-05
NM_015994	ATP6V1D	ATPase, H+ transporting, lysosomal 34kDa, V1 subunit D	1017.92	1551.47	1.52415	6.81443e-06	7.85866e-05
NM_004604	STX4	syntaxin 4	740.755	1122.94	1.51594	6.90934e-06	7.96343e-05
NM_017643	MBTD1	mbt domain containing 1	228.837	121.492	0.530909	7.01512e-06	8.08059e-05
NM_024042	METRN	meteorin, glial cell differentiation regulator	1185.12	358.893	0.302832	7.15922e-06	8.24173e-05
NM_002127	HLA-G	major histocompatibility complex, class I, G	37.6068	100.644	2.67621	7.1642e-06	8.24262e-05
NR_026762	N/A	N/A	82.9686	26.4994	0.319391	7.2588e-06	8.34655e-05
NM_005065	SEL1L	sel-1 suppressor of lin-12-like (C. elegans)	1807.85	2690.32	1.48813	7.28643e-06	8.3734e-05
NM_000127	EXT1	exostosin glycosyltransferase 1	1939.67	2810.18	1.44879	7.29086e-06	8.37358e-05
NM_001127183	CFLAR	CASP8 and FADD-like apoptosis regulator	14.8856	60.2419	4.04699	7.29646e-06	8.3751e-05
NM_006141	DYNC1LI2	dynein, cytoplasmic 1, light intermediate chain 2	3358.59	4890.14	1.45601	7.48821e-06	8.59016e-05
NM_173562	KCTD20	potassium channel tetramerization domain containing 20	2317.19	1613.85	0.696466	7.50063e-06	8.59841e-05
NM_015044	GGA2	golgi-associated, gamma adaptin ear containing, ARF binding protein 2	944.08	616.563	0.653084	7.50418e-06	8.59841e-05
NM_001967	EIF4A2	eukaryotic translation initiation factor 4A2	3255.36	4798.7	1.47409	7.6003e-06	8.70346e-05
NM_014713	LAPTM4A	lysosomal protein transmembrane 4 alpha	2747.91	3811.69	1.38712	7.62435e-06	8.72589e-05
NM_015654	NAT9	N-acetyltransferase 9 (GCN5-related, putative)	437.004	685.503	1.56864	7.6515e-06	8.75186e-05
NM_006811	SERINC3	serine incorporator 3	255.824	446.642	1.7459	7.66274e-06	8.75959e-05
NM_212482	FN1	fibronectin 1	4755.15	6583	1.38439	7.75591e-06	8.86093e-05
NM_033400	ZFHX2	zinc finger homeobox 2	68.9812	149.738	2.1707	7.83332e-06	8.94414e-05
NM_001065	TNFRSF1A	tumor necrosis factor receptor superfamily, member 1A	2584.45	3655.66	1.41448	7.83837e-06	8.9447e-05
NM_001711	BGN	biglycan	9177.36	5754.09	0.626987	7.92051e-06	9.03316e-05
NM_001128933	SYNPO2	synaptopodin 2	103.253	39.0161	0.37787	7.92918e-06	9.03779e-05
NM_005215	DCC	DCC netrin 1 receptor	50.5254	10.8504	0.214752	7.93462e-06	9.03872e-05
NM_003204	NFE2L1	nuclear factor, erythroid 2-like 1	5939.52	8302.15	1.39778	7.94001e-06	9.0396e-05
NM_014982	PCNX	pecanex homolog (Drosophila)	1969.29	2830.9	1.43752	7.97344e-06	9.0724e-05
NM_015641	TES	testin LIM domain protein	110.036	219.341	1.99337	8.00176e-06	9.09933e-05
NM_181836	TMED7	transmembrane emp24 protein transport domain containing 7	1471.51	2223.08	1.51075	8.08385e-06	9.18735e-05
NM_031300	MXD3	MAX dimerization protein 3	68.73	20.2925	0.29525	8.10697e-06	9.20828e-05
NM_033414	ZNF622	zinc finger protein 622	722.171	1090.21	1.50963	8.15812e-06	9.25875e-05
NM_019845	RPRM	reprimo, TP53 dependent G2 arrest mediator candidate	258.795	141.865	0.548173	8.16137e-06	9.25875e-05
NM_178011	LRRTM3	leucine rich repeat transmembrane neuronal 3	16.0348	0	0	8.16559e-06	9.25875e-05
NM_016308	CMPK1	cytidine monophosphate (UMP-CMP) kinase 1, cytosolic	357.409	596.718	1.66957	8.22216e-06	9.3175e-05
NM_133267	GSX2	GS homeobox 2	16.302	0	0	8.28472e-06	9.38296e-05
NM_022731	NUCKS1	nuclear casein kinase and cyclin-dependent kinase substrate 1	8469.45	5952.37	0.702805	8.3568e-06	9.45912e-05
NM_004567	PFKFB4	6-phosphofructo-2-kinase/fructose-2,6-biphosphatase 4	231.007	400.869	1.73531	8.40858e-06	9.51224e-05
NM_020319	ANKMY2	ankyrin repeat and MYND domain containing 2	357.927	589.628	1.64734	8.44823e-06	9.54862e-05
NM_018121	FAM178A	family with sequence similarity 178, member A	456.428	279.755	0.612922	8.4505e-06	9.54862e-05
NM_014732	KIAA0513	KIAA0513	332.142	515.971	1.55346	8.48095e-06	9.57751e-05
NM_001080424	KDM6B	lysine (K)-specific demethylase 6B	513.467	777.61	1.51443	8.60593e-06	9.71304e-05
NM_001037806	NCKAP5L	NCK-associated protein 5-like	824.246	1304.71	1.58292	8.74839e-06	9.86815e-05
NM_032415	CARD11	caspase recruitment domain family, member 11	14.319	57.6367	4.02519	8.82411e-06	9.94783e-05
NM_001080539	CCDC150	coiled-coil domain containing 150	135.023	59.0394	0.437254	8.85575e-06	9.97775e-05
NM_017525	CDC42BPG	CDC42 binding protein kinase gamma (DMPK-like)	71.4503	20.2009	0.282727	8.89531e-06	0.000100166
NM_001995	ACSL1	acyl-CoA synthetase long-chain family member 1	315.649	534.769	1.69419	8.90754e-06	0.000100246
NM_001080434	LMTK3	lemur tyrosine kinase 3	156.734	69.1342	0.441094	9.00258e-06	0.000101254
NM_000864	HTR1D	5-hydroxytryptamine (serotonin) receptor 1D, G protein-coupled	23.5549	73.9384	3.13898	9.00747e-06	0.000101254
NM_002417	MKI67	marker of proliferation Ki-67	275.403	89.3238	0.324339	9.03422e-06	0.000101496
NM_014717	ZNF536	zinc finger protein 536	35.6559	5.4682	0.15336	9.07105e-06	0.000101852
NM_001584	MPPED2	metallophosphoesterase domain containing 2	28.9052	3.05763	0.105781	9.34091e-06	0.000104822
NM_001452	FOXF2	forkhead box F2	34.2073	4.449	0.13006	9.44246e-06	0.000105901
NM_006493	CLN5	ceroid-lipofuscinosis, neuronal 5	544.074	857.084	1.57531	9.52609e-06	0.000106777
NM_024830	LPCAT1	lysophosphatidylcholine acyltransferase 1	2456.93	1701.74	0.692627	9.54906e-06	0.000106973
NM_005526	HSF1	heat shock transcription factor 1	1246.06	1816.25	1.45759	9.65223e-06	0.000108067
NM_201591	GPM6A	glycoprotein M6A	21.6684	0	0	9.69643e-06	0.0001085
NM_001113547	LIMA1	LIM domain and actin binding 1	98.8006	200.343	2.02775	9.72386e-06	0.000108745
NM_017634	KCTD9	potassium channel tetramerization domain containing 9	455.974	736.12	1.61439	9.81226e-06	0.000109609
NM_004225	MFHAS1	malignant fibrous histiocytoma amplified sequence 1	679.368	427.174	0.628781	9.80974e-06	0.000109609
NR_045962	N/A	N/A	16.521	57.7227	3.4939	9.82685e-06	0.000109709
NM_006099	PIAS3	protein inhibitor of activated STAT, 3	967.082	1654.57	1.71089	9.89208e-06	0.000110374
NM_032367	ZBED3	zinc finger, BED-type containing 3	76.7845	23.2585	0.302906	9.93783e-06	0.000110822
NM_080647	TBX1	T-box 1	0.833779	18.5347	22.2297	1.00182e-05	0.000111655
NM_178191	ATPIF1	ATPase inhibitory factor 1	197.093	95.3475	0.48377	1.00826e-05	0.000112308
NM_198489	CCDC84	coiled-coil domain containing 84	180.305	86.2605	0.478416	1.01038e-05	0.00011248
NM_003329	TXN	thioredoxin	104.611	231.469	2.21266	1.01098e-05	0.000112483
NM_002969	MAPK12	mitogen-activated protein kinase 12	656.354	1001.43	1.52575	1.01176e-05	0.000112506
NM_203371	FIBIN	fin bud initiation factor homolog (zebrafish)	121.02	51.9909	0.429608	1.01608e-05	0.000112872
NM_006108	SPON1	spondin 1, extracellular matrix protein	30.2573	2.966	0.0980257	1.01621e-05	0.000112872
NM_182705	FAM101B	family with sequence similarity 101, member B	1416.73	2033.43	1.43529	1.02114e-05	0.000113356
NM_133367	PAQR8	progestin and adipoQ receptor family member VIII	315.482	174.571	0.553346	1.02384e-05	0.000113591
NM_019104	LIN37	lin-37 DREAM MuvB core complex component	265.053	438.368	1.65389	1.03946e-05	0.000115259
NM_020401	NUP107	nucleoporin 107kDa	1235.2	818.384	0.662552	1.04468e-05	0.000115772
NM_000307	POU3F4	POU class 3 homeobox 4	93.2734	20.3842	0.218542	1.04646e-05	0.000115878
NM_005460	SNCAIP	synuclein, alpha interacting protein	48.7613	10.1921	0.20902	1.04682e-05	0.000115878
NM_004712	HGS	hepatocyte growth factor-regulated tyrosine kinase substrate	1913.01	2675.53	1.3986	1.0497e-05	0.000116132
NM_006432	NPC2	Niemann-Pick disease, type C2	1004.26	673.942	0.671083	1.06406e-05	0.000117653
NM_173564	NYAP1	neuronal tyrosine-phosphorylated phosphoinositide-3-kinase adaptor 1	72.9311	22.8864	0.313808	1.07275e-05	0.000118548
NM_173567	EPHX4	epoxide hydrolase 4	68.9812	148.53	2.15319	1.07521e-05	0.000118753
NM_005603	ATP8B1	ATPase, aminophospholipid transporter, class I, type 8B, member 1	610.773	391.868	0.641593	1.08108e-05	0.000119333
NM_198535	ZNF699	zinc finger protein 699	129.129	310.704	2.40616	1.08689e-05	0.000119907
NM_019590	KIAA1217	KIAA1217	403.006	648.52	1.60921	1.08799e-05	0.00011996
NM_030820	COL21A1	collagen, type XXI, alpha 1	57.5433	16.1184	0.28011	1.09532e-05	0.000120701
NM_001080419	UNK	unkempt family zinc finger	580.343	337.186	0.581012	1.09712e-05	0.000120831
NM_021214	ABHD17C	abhydrolase domain containing 17C	363.587	211.909	0.58283	1.10147e-05	0.000121243
NM_138349	TP53I13	tumor protein p53 inducible protein 13	205.147	340.244	1.65853	1.11189e-05	0.00012232
NM_004809	STOML1	stomatin (EPB72)-like 1	305.825	497.625	1.62716	1.11551e-05	0.00012265
NM_007186	CEP250	centrosomal protein 250kDa	1075.95	718.73	0.667998	1.1288e-05	0.000124041
NM_032320	BTBD10	BTB (POZ) domain containing 10	531.594	825.506	1.55289	1.14814e-05	0.000126025
NM_000929	PLA2G5	phospholipase A2, group V	41.7274	5.932	0.142161	1.14772e-05	0.000126025
NM_014708	KNTC1	kinetochore associated 1	1082.36	523.729	0.483879	1.15602e-05	0.000126819
NM_005783	TXNDC9	thioredoxin domain containing 9	706.271	1090.89	1.54458	1.15722e-05	0.00012688
NM_080668	CDCA5	cell division cycle associated 5	1096.59	576.837	0.526026	1.17067e-05	0.000128283
NM_014458	KLHL20	kelch-like family member 20	589.746	902.331	1.53003	1.17778e-05	0.000128989
NM_005765	ATP6AP2	ATPase, H+ transporting, lysosomal accessory protein 2	1793.44	2860.4	1.59492	1.17985e-05	0.000129143
NM_001030060	SAMD5	sterile alpha motif domain containing 5	45.7578	10.1921	0.22274	1.20566e-05	0.000131895
NM_003791	MBTPS1	membrane-bound transcription factor peptidase, site 1	2253.24	3211.52	1.42529	1.20977e-05	0.000132271
NM_000326	RLBP1	retinaldehyde binding protein 1	19.0867	0.46379	0.0242992	1.21422e-05	0.000132683
NM_144982	ZFC3H1	zinc finger, C3H1-type containing	723.603	1086.04	1.50088	1.21508e-05	0.000132704
NR_003525	N/A	N/A	62.5299	17.3265	0.277092	1.21695e-05	0.000132804
NM_001790	CDC25C	cell division cycle 25C	56.6291	14.4522	0.255208	1.21736e-05	0.000132804
NM_014572	LATS2	large tumor suppressor kinase 2	1229.43	1792.3	1.45782	1.2271e-05	0.000133792
NM_178454	DRAM2	DNA-damage regulated autophagy modulator 2	363.143	569.485	1.56821	1.23655e-05	0.000134748
NM_138363	CEP95	centrosomal protein 95kDa	394.597	228.148	0.578178	1.23745e-05	0.000134771
NM_057179	TWIST2	twist family bHLH transcription factor 2	26.3235	74.4022	2.82646	1.24291e-05	0.00013529
NM_001348	DAPK3	death-associated protein kinase 3	3163.49	4429.48	1.40019	1.25104e-05	0.000136099
NM_016441	CRIM1	cysteine rich transmembrane BMP regulator 1 (chordin-like)	7243.94	10287.4	1.42014	1.25261e-05	0.000136119
NM_178422	PAQR7	progestin and adipoQ receptor family member VII	170.406	291.138	1.7085	1.25199e-05	0.000136119
NM_003295	TPT1	tumor protein, translationally-controlled 1	23537.5	33668.6	1.43043	1.25748e-05	0.000136572
NM_001992	F2R	coagulation factor II (thrombin) receptor	2538.84	3582.87	1.41122	1.29381e-05	0.000140362
NM_001372	DNAH9	dynein, axonemal, heavy chain 9	39.3226	7.50662	0.190899	1.29378e-05	0.000140362
NM_022159	ADGRL4	adhesion G protein-coupled receptor L4	1137.34	1726.52	1.51803	1.30439e-05	0.000141431
NM_002982	CCL2	chemokine (C-C motif) ligand 2	5928.77	3050.74	0.514565	1.31498e-05	0.000142422
NM_003861	DCAF5	DDB1 and CUL4 associated factor 5	1540.29	2219.59	1.44102	1.31498e-05	0.000142422
NM_001031672	CYB5RL	cytochrome b5 reductase-like	110.068	46.6087	0.423454	1.32013e-05	0.000142901
NM_015457	ZDHHC5	zinc finger, DHHC-type containing 5	1250.44	1787.7	1.42965	1.33145e-05	0.000144047
NM_019852	METTL3	methyltransferase like 3	977.312	1482.32	1.51673	1.34267e-05	0.000145101
NM_002070	GNAI2	guanine nucleotide binding protein (G protein), alpha inhibiting activity polypeptide 2	502.228	771.648	1.53645	1.34205e-05	0.000145101
NM_000181	GUSB	glucuronidase, beta	542.465	340.547	0.627777	1.34951e-05	0.000145598
NM_002923	RGS2	regulator of G-protein signaling 2	209.985	367.51	1.75017	1.34937e-05	0.000145598
NM_153000	APCDD1	adenomatosis polyposis coli down-regulated 1	59.5263	17.1433	0.287995	1.34879e-05	0.000145598
NR_003505	N/A	N/A	145.74	275.942	1.89339	1.35032e-05	0.000145605
NM_024101	MLPH	melanophilin	26.9544	82.0005	3.04219	1.35564e-05	0.000146099
NM_031885	BBS2	Bardet-Biedl syndrome 2	751.752	441.574	0.587393	1.368e-05	0.00014735
NM_032810	ATAD1	ATPase family, AAA domain containing 1	994.956	1516.92	1.52461	1.38523e-05	0.000149123
NM_019050	USP53	ubiquitin specific peptidase 53	406.373	644.219	1.58529	1.40369e-05	0.000151028
NM_153261	CNEP1R1	CTD nuclear envelope phosphatase 1 regulatory subunit 1	242.67	425.221	1.75226	1.40901e-05	0.000151517
NM_015946	PELO	pelota homolog (Drosophila)	890.706	1308.16	1.46868	1.4146e-05	0.000152034
NM_002084	GPX3	glutathione peroxidase 3	519.609	316.882	0.609847	1.42462e-05	0.000153028
NM_172251	MRPL54	mitochondrial ribosomal protein L54	688.546	1031.12	1.49754	1.42948e-05	0.000153466
NM_145648	SLC15A4	solute carrier family 15 (oligopeptide transporter), member 4	353.742	579.7	1.63876	1.44232e-05	0.000154759
NM_032296	FLYWCH1	FLYWCH-type zinc finger 1	214.624	363.536	1.69382	1.44772e-05	0.000155253
NM_002178	IGFBP6	insulin-like growth factor binding protein 6	191.182	99.0578	0.518133	1.44894e-05	0.000155299
NM_000203	IDUA	iduronidase, alpha-L-	192.827	319.785	1.6584	1.46389e-05	0.000156815
NM_152755	CNPY4	canopy FGF signaling regulator 4	186.099	329.794	1.77214	1.47171e-05	0.000157567
NM_000096	CP	ceruloplasmin (ferroxidase)	26.0563	1.94679	0.0747148	1.48071e-05	0.000158444
NM_003463	PTP4A1	protein tyrosine phosphatase type IVA, member 1	2945.48	4265.56	1.44817	1.48966e-05	0.000159314
NM_194247	HNRNPA3	heterogeneous nuclear ribonucleoprotein A3	5269.51	3820.7	0.725058	1.49696e-05	0.000160008
NM_018710	TMEM55A	transmembrane protein 55A	474.44	734.814	1.5488	1.50035e-05	0.000160283
NM_016006	ABHD5	abhydrolase domain containing 5	542.568	879.243	1.62052	1.50223e-05	0.000160396
NM_007033	RER1	retention in endoplasmic reticulum sorting receptor 1	1205.67	1744.44	1.44686	1.54295e-05	0.000164654
NM_007213	PRAF2	PRA1 domain family, member 2	972.258	1422.14	1.46272	1.54631e-05	0.000164923
NM_013392	NRBP1	nuclear receptor binding protein 1	4219.65	5870.82	1.39131	1.54812e-05	0.000165026
NM_022104	PCIF1	PDX1 C-terminal inhibiting factor 1	440.912	271.962	0.616818	1.55295e-05	0.000165451
NM_024050	DDA1	DET1 and DDB1 associated 1	1444.71	2020.51	1.39855	1.56671e-05	0.000166826
NM_004287	GOSR2	golgi SNAP receptor complex member 2	638.095	949.432	1.48792	1.59393e-05	0.000169632
NM_052916	RNF157	ring finger protein 157	373.624	219.691	0.587999	1.60631e-05	0.000170857
NM_014624	S100A6	S100 calcium binding protein A6	5365.2	9746.17	1.81655	1.62353e-05	0.000172595
NM_015702	MMADHC	methylmalonic aciduria (cobalamin deficiency) cblD type, with homocystinuria	1131.53	1697.62	1.50028	1.62948e-05	0.000173134
NM_052874	STX1B	syntaxin 1B	284.642	457.372	1.60683	1.64362e-05	0.000174541
NM_006597	HSPA8	heat shock 70kDa protein 8	13331.3	20166.7	1.51273	1.64546e-05	0.000174642
NM_018227	UBA6	ubiquitin-like modifier activating enzyme 6	1368.49	2031.79	1.48469	1.69001e-05	0.000179273
NM_181842	ZBTB12	zinc finger and BTB domain containing 12	102.67	40.4935	0.394403	1.70087e-05	0.000180327
NM_001540	HSPB1	heat shock 27kDa protein 1	4603.39	8666.86	1.88271	1.70901e-05	0.000181092
NM_001722	POLR3D	polymerase (RNA) III (DNA directed) polypeptide D, 44kDa	659.924	990.045	1.50024	1.71216e-05	0.000181328
NM_005164	ABCD2	ATP-binding cassette, sub-family D (ALD), member 2	31.4548	4.449	0.141441	1.71917e-05	0.000181972
NM_182924	MICALL2	MICAL-like 2	1036.2	1477.29	1.42569	1.72325e-05	0.000182305
NM_020648	TWSG1	twisted gastrulation BMP signaling modulator 1	2268.72	3238.79	1.42758	1.72838e-05	0.000182749
NM_019037	EXOSC4	exosome component 4	277.811	437.847	1.57606	1.73795e-05	0.000183661
NM_014470	RND1	Rho family GTPase 1	17.7185	0.46379	0.0261755	1.74642e-05	0.000184458
NM_032036	IFI27L2	interferon, alpha-inducible protein 27-like 2	191.395	315.05	1.64607	1.75056e-05	0.000184795
NR_037847	N/A	N/A	83.6317	30.6679	0.366702	1.75519e-05	0.000185184
NM_000046	ARSB	arylsulfatase B	792.929	1266.82	1.59765	1.75785e-05	0.000185365
NM_153695	ZNF367	zinc finger protein 367	156.991	78.0266	0.497013	1.7699e-05	0.000186535
NM_182838	SLC35E2	solute carrier family 35, member E2	492.638	295.324	0.599474	1.77465e-05	0.000186935
NM_019009	TOLLIP	toll interacting protein	859.464	1240.37	1.44319	1.77961e-05	0.000187357
NM_020371	AVEN	apoptosis, caspase activation inhibitor	325.5	540.437	1.66033	1.82032e-05	0.00019154
NM_004772	NREP	neuronal regeneration related protein	76.5656	24.7472	0.323216	1.82871e-05	0.000192319
NM_005456	MAPK8IP1	mitogen-activated protein kinase 8 interacting protein 1	403.785	217.263	0.538067	1.83226e-05	0.000192589
NM_012301	MAGI2	membrane associated guanylate kinase, WW and PDZ domain containing 2	247.319	131.209	0.530524	1.84659e-05	0.000193991
NM_016472	GSKIP	GSK3B interacting protein	437.78	684.237	1.56297	1.88118e-05	0.000197519
NM_004486	GOLGA2	golgin A2	1668.6	2397.76	1.43698	1.8918e-05	0.000198528
NM_031946	AGAP3	ArfGAP with GTPase domain, ankyrin repeat and PH domain 3	495.397	748.865	1.51165	1.90995e-05	0.000200325
NM_005776	CNIH1	cornichon family AMPA receptor auxiliary protein 1	1207.24	1811.78	1.50076	1.91743e-05	0.000201002
NM_000137	FAH	fumarylacetoacetate hydrolase (fumarylacetoacetase)	346.306	538.09	1.5538	1.93878e-05	0.000203131
NM_020809	ARHGAP20	Rho GTPase activating protein 20	38.7077	7.31771	0.18905	1.94244e-05	0.000203406
NM_018659	CYTL1	cytokine-like 1	187.029	334.89	1.79057	1.94528e-05	0.000203594
NM_000113	TOR1A	torsin family 1, member A (torsin A)	817.279	1215.91	1.48775	1.98455e-05	0.000207593
NM_017741	DCAF16	DDB1 and CUL4 associated factor 16	954.208	631.096	0.661382	1.99035e-05	0.000208089
NM_000827	GRIA1	glutamate receptor, ionotropic, AMPA 1	23.5388	1.39137	0.0591096	2.00277e-05	0.000209275
NM_173469	UBE2Q2	ubiquitin-conjugating enzyme E2Q family member 2	181.315	318.221	1.75507	2.0047e-05	0.000209366
NM_005053	RAD23A	RAD23 homolog A (S. cerevisiae)	1536.22	2149.2	1.39902	2.01584e-05	0.000210417
NM_014899	RHOBTB3	Rho-related BTB domain containing 3	2690.33	1939.46	0.720899	2.04767e-05	0.000213625
NM_006782	ZFPL1	zinc finger protein-like 1	488.437	732.559	1.4998	2.05696e-05	0.000214481
NM_003144	SSR1	signal sequence receptor, alpha	3893.49	5539.58	1.42278	2.06575e-05	0.000215282
NM_005921	MAP3K1	mitogen-activated protein kinase kinase kinase 1, E3 ubiquitin protein ligase	270.217	151.782	0.561703	2.07977e-05	0.000216522
NM_001775	CD38	CD38 molecule	26.6872	3.05763	0.114573	2.07986e-05	0.000216522
NM_021173	POLD4	polymerase (DNA-directed), delta 4, accessory subunit	553.832	821.733	1.48372	2.09754e-05	0.000218247
NM_012110	CHIC2	cysteine-rich hydrophobic domain 2	226.571	390.385	1.72302	2.13279e-05	0.000221797
NM_152295	TARS	threonyl-tRNA synthetase	3757.52	5386.8	1.43361	2.13427e-05	0.000221833
NM_005746	NAMPT	nicotinamide phosphoribosyltransferase	1180.79	648.296	0.549034	2.14971e-05	0.000223319
NM_020856	TSHZ3	teashirt zinc finger homeobox 3	456.213	752.737	1.64997	2.18419e-05	0.000226781
NM_002315	LMO1	LIM domain only 1 (rhombotin 1)	97.5066	33.6339	0.344939	2.19115e-05	0.000227383
NM_015589	SAMD4A	sterile alpha motif domain containing 4A	18.7873	62.2633	3.31412	2.21779e-05	0.000230025
NM_022748	TNS3	tensin 3	2621.37	1807.45	0.689507	2.22757e-05	0.000230917
NM_003715	USO1	USO1 vesicle transport factor	2117.3	3055.49	1.44311	2.23161e-05	0.000231213
NM_182920	ADAMTS9	ADAM metallopeptidase with thrombospondin type 1 motif, 9	368.879	595.532	1.61444	2.25079e-05	0.000233078
NM_005719	N/A	N/A	2931.25	4238.76	1.44606	2.25941e-05	0.000233723
NM_001039355	SLC25A29	solute carrier family 25 (mitochondrial carnitine/acylcarnitine carrier), member 29	475.663	289.575	0.608781	2.25867e-05	0.000233723
NM_004717	DGKI	diacylglycerol kinase, iota	132.409	239.828	1.81127	2.27954e-05	0.00023568
NM_005786	TSHZ1	teashirt zinc finger homeobox 1	302.586	175.063	0.578556	2.28833e-05	0.000236465
NM_014015	DEXI	Dexi homolog (mouse)	272.622	439.857	1.61343	2.29253e-05	0.000236774
NM_020663	RHOJ	ras homolog family member J	1575.1	2221.35	1.41029	2.30021e-05	0.000237442
NM_003128	SPTBN1	spectrin, beta, non-erythrocytic 1	1707.96	2393.61	1.40145	2.30775e-05	0.00023797
NM_001040429	PCDH17	protocadherin 17	1297.55	892.607	0.68792	2.30775e-05	0.00023797
NM_001024847	TGFBR2	transforming growth factor, beta receptor II (70/80kDa)	14.5862	53.7488	3.6849	2.33162e-05	0.000240304
NM_138736	GNAO1	guanine nucleotide binding protein (G protein), alpha activating activity polypeptide O	366.407	102.762	0.28046	2.34984e-05	0.000242054
NM_032514	MAP1LC3A	microtubule-associated protein 1 light chain 3 alpha	57.7944	130.361	2.25561	2.39003e-05	0.000246065
NM_144682	SLFN13	schlafen family member 13	100.768	41.5127	0.411965	2.39674e-05	0.000246626
NM_001113378	FANCI	Fanconi anemia, complementation group I	94.1295	35.4947	0.377084	2.40958e-05	0.000247817
NM_005801	EIF1	eukaryotic translation initiation factor 1	4368.84	6106.04	1.39763	2.42254e-05	0.000248724
NM_152419	HGSNAT	heparan-alpha-glucosaminide N-acetyltransferase	1744.8	2420.6	1.38732	2.42342e-05	0.000248724
NM_001010854	TTC7B	tetratricopeptide repeat domain 7B	602.184	924.713	1.5356	2.42185e-05	0.000248724
NM_024094	DSCC1	DNA replication and sister chromatid cohesion 1	225.956	122.608	0.54262	2.42348e-05	0.000248724
NM_012243	SLC35A3	solute carrier family 35 (UDP-N-acetylglucosamine (UDP-GlcNAc) transporter), member A3	155.826	284.691	1.82698	2.4376e-05	0.000250042
NM_030791	SGPP1	sphingosine-1-phosphate phosphatase 1	295.771	481.003	1.62627	2.44569e-05	0.000250741
NM_005308	GRK5	G protein-coupled receptor kinase 5	615.293	384.945	0.625629	2.44734e-05	0.000250778
NM_004056	CA8	carbonic anhydrase VIII	15.9705	0	0	2.47491e-05	0.000253472
NM_020154	EMC7	ER membrane protein complex subunit 7	955.827	1800.59	1.88381	2.49696e-05	0.000255596
NM_002758	MAP2K6	mitogen-activated protein kinase kinase 6	47.7086	11.4918	0.240875	2.50245e-05	0.000256024
NM_001124756	PABPC1L	poly(A) binding protein, cytoplasmic 1-like	238.804	380.554	1.59358	2.51439e-05	0.000257111
NM_018085	IPO9	importin 9	4150.06	2962.43	0.713828	2.54798e-05	0.000260274
NM_005968	HNRNPM	heterogeneous nuclear ribonucleoprotein M	365.753	180.886	0.494559	2.54753e-05	0.000260274
NM_001039844	ACBD7	acyl-CoA binding domain containing 7	193.732	103.232	0.53286	2.57989e-05	0.000263396
NR_038335	N/A	N/A	24.9392	1.94679	0.0780614	2.58227e-05	0.000263502
NM_001417	EIF4B	eukaryotic translation initiation factor 4B	6991.99	5026.25	0.718858	2.59418e-05	0.000264579
NM_022902	SLC30A5	solute carrier family 30 (zinc transporter), member 5	491.363	774.277	1.57577	2.61841e-05	0.000266911
NM_006378	SEMA4D	sema domain, immunoglobulin domain (Ig), transmembrane domain (TM) and short cytoplasmic domain, (semaphorin) 4D	55.8114	15.3798	0.275567	2.62436e-05	0.000267378
NM_052846	EMILIN3	elastin microfibril interfacer 3	50.4932	12.1445	0.240518	2.64337e-05	0.000269176
NM_003507	FZD7	frizzled class receptor 7	2034.48	1396.49	0.686412	2.66743e-05	0.000271485
NM_004272	HOMER1	homer scaffolding protein 1	232.884	408.856	1.75563	2.67086e-05	0.000271551
NM_006435	IFITM2	interferon induced transmembrane protein 2	75.7318	25.944	0.342577	2.66948e-05	0.000271551
NM_001154	ANXA5	annexin A5	16758.1	23127.9	1.38011	2.67817e-05	0.000272153
NM_033446	MVB12B	multivesicular body subunit 12B	361.337	213.323	0.590373	2.69456e-05	0.000273676
NM_005431	XRCC2	X-ray repair complementing defective repair in Chinese hamster cells 2	189.969	99.327	0.52286	2.73378e-05	0.000277516
NM_004669	CLIC3	chloride intracellular channel 3	7.85164	39.4686	5.02679	2.78015e-05	0.000282077
NM_001448	GPC4	glypican 4	4655.99	3335	0.71628	2.84961e-05	0.000288975
NM_015331	NCSTN	nicastrin	2381.99	3361.37	1.41116	2.85744e-05	0.000289619
NM_006933	SLC5A3	solute carrier family 5 (sodium/myo-inositol cotransporter), member 3	606.45	403.079	0.664654	2.86477e-05	0.000290062
NM_002521	NPPB	natriuretic peptide B	0	14.8243	Inf	2.86339e-05	0.000290062
NM_033402	LRRCC1	leucine rich repeat and coiled-coil centrosomal protein 1	421.378	183.686	0.435918	2.87916e-05	0.000291368
NM_021738	SVIL	supervillin	177.301	304.955	1.71998	2.88938e-05	0.000292251
NM_052852	ZNF486	zinc finger protein 486	189.338	96.9221	0.511901	2.92174e-05	0.000295372
NM_016422	RNF141	ring finger protein 141	935.353	629.692	0.673213	2.95315e-05	0.000298393
NM_001039960	SLC4A8	solute carrier family 4, sodium bicarbonate cotransporter, member 8	68.7783	23.1669	0.336835	2.97342e-05	0.000300286
NM_015914	TXNDC11	thioredoxin domain containing 11	361.24	557.919	1.54445	2.98607e-05	0.000301409
NM_002691	POLD1	polymerase (DNA directed), delta 1, catalytic subunit	703.48	459.278	0.652866	2.99207e-05	0.000301858
NM_006009	TUBA1A	tubulin, alpha 1a	19157.7	26685.7	1.39295	3.00711e-05	0.000303219
NM_005195	CEBPD	CCAAT/enhancer binding protein (C/EBP), delta	80.2323	29.1849	0.363755	3.01151e-05	0.000303507
NM_006834	RAB32	RAB32, member RAS oncogene family	971.196	1413.89	1.45583	3.03602e-05	0.000305663
NM_017762	MTMR10	myotubularin related protein 10	752.557	501.553	0.666466	3.03526e-05	0.000305663
NM_005502	ABCA1	ATP-binding cassette, sub-family A (ABC1), member 1	2743.07	1948.28	0.710254	3.05118e-05	0.000307031
NM_001029875	RGS7BP	regulator of G-protein signaling 7 binding protein	17.9535	0.46379	0.0258329	3.05977e-05	0.000307737
NM_006963	ZNF22	zinc finger protein 22	440.966	239.331	0.542741	3.08469e-05	0.000310085
NM_181716	CENPV	centromere protein V	428.789	261.559	0.609995	3.13209e-05	0.000314687
NM_018026	PACS1	phosphofurin acidic cluster sorting protein 1	1616.95	2254.4	1.39423	3.15387e-05	0.000316068
NM_015473	HEATR5A	HEAT repeat containing 5A	942.497	1335.48	1.41696	3.15301e-05	0.000316068
NM_000147	FUCA1	fucosidase, alpha-L- 1, tissue	207.735	372.823	1.7947	3.1539e-05	0.000316068
NM_005994	TBX2	T-box 2	110.222	46.1449	0.418653	3.15064e-05	0.000316068
NM_198185	OVCH2	ovochymase 2 (gene/pseudogene)	0.566577	19.0901	33.6937	3.15032e-05	0.000316068
NM_178496	MB21D2	Mab-21 domain containing 2	188.649	330.973	1.75444	3.15643e-05	0.00031616
NM_006765	TUSC3	tumor suppressor candidate 3	75.9829	152.154	2.00247	3.15914e-05	0.000316269
NM_000041	APOE	apolipoprotein E	926.16	287.714	0.310653	3.17335e-05	0.000317529
NM_002812	PSMD8	proteasome (prosome, macropain) 26S subunit, non-ATPase, 8	1998.06	2747.08	1.37487	3.20109e-05	0.000320142
NM_005399	PRKAB2	protein kinase, AMP-activated, beta 2 non-catalytic subunit	717.265	1240.83	1.72995	3.21268e-05	0.000320973
NM_005589	ALDH6A1	aldehyde dehydrogenase 6 family, member A1	237.603	129.623	0.545543	3.21109e-05	0.000320973
NM_138774	R3HDM4	R3H domain containing 4	326.102	502.698	1.54153	3.22757e-05	0.000322296
NM_001466	FZD2	frizzled class receptor 2	1157.91	773.561	0.668069	3.25323e-05	0.000324693
NM_032266	C2ORF16	chromosome 2 open reading frame 16	0.283288	16.8684	59.545	3.25854e-05	0.000325057
NM_003060	SLC22A5	solute carrier family 22 (organic cation/carnitine transporter), member 5	114.205	215.064	1.88315	3.2714e-05	0.000326174
NM_001613	ACTA2	actin, alpha 2, smooth muscle, aorta	533.744	2099.67	3.93386	3.28488e-05	0.000327351
NM_001134693	OST4	oligosaccharyltransferase 4 homolog (S. cerevisiae)	723.391	1451.23	2.00615	3.31183e-05	0.000329701
NM_020200	PRTFDC1	phosphoribosyl transferase domain containing 1	317.146	145.964	0.460242	3.31102e-05	0.000329701
NM_033133	CNP	2',3'-cyclic nucleotide 3' phosphodiesterase	2780.4	1973.47	0.709779	3.32158e-05	0.000330504
NM_006169	NNMT	nicotinamide N-methyltransferase	2109.37	3609.71	1.71127	3.33264e-05	0.000331436
NM_021615	CHST6	carbohydrate (N-acetylglucosamine 6-O) sulfotransferase 6	289.661	162.896	0.562367	3.34461e-05	0.000332457
NM_000168	GLI3	GLI family zinc finger 3	870.255	547.83	0.629505	3.36431e-05	0.000334246
NM_005911	MAT2A	methionine adenosyltransferase II, alpha	4756.48	3446.03	0.724493	3.52107e-05	0.000349643
NM_033198	PIGS	phosphatidylinositol glycan anchor biosynthesis, class S	1714.23	2379.64	1.38817	3.57549e-05	0.000354867
NM_003811	TNFSF9	tumor necrosis factor (ligand) superfamily, member 9	40.6264	153.145	3.76959	3.57885e-05	0.00035502
NM_144665	SESN3	sestrin 3	772.375	495.523	0.641558	3.58609e-05	0.000355558
NM_017694	MFSD6	major facilitator superfamily domain containing 6	128.759	234.143	1.81847	3.64077e-05	0.000360798
NM_030937	CCNL2	cyclin L2	1138.68	1602.65	1.40746	3.69077e-05	0.000365567
NM_018964	SLC37A1	solute carrier family 37 (glucose-6-phosphate transporter), member 1	126.412	55.1289	0.436105	3.71793e-05	0.000368071
NM_004334	BST1	bone marrow stromal cell antigen 1	435.134	267.719	0.615258	3.72193e-05	0.000368281
NM_004089	TSC22D3	TSC22 domain family, member 3	49.798	118.784	2.38531	3.77606e-05	0.000373449
NM_016448	DTL	denticleless E3 ubiquitin protein ligase homolog (Drosophila)	645.979	416.707	0.645078	3.82825e-05	0.000378419
NM_002779	PSD	pleckstrin and Sec7 domain containing	111.526	41.507	0.372173	3.84939e-05	0.000380317
NM_012106	ARL2BP	ADP-ribosylation factor-like 2 binding protein	1087.31	1583.62	1.45646	3.89078e-05	0.000384018
NM_080614	WFDC3	WAP four-disulfide core domain 3	3.10009	28.6351	9.23688	3.88986e-05	0.000384018
NM_033104	STON2	stonin 2	168.712	87.5659	0.519026	3.94472e-05	0.000389146
NM_130786	A1BG	alpha-1-B glycoprotein	45.7899	112.124	2.44866	3.99541e-05	0.000393948
NM_001717	BNC1	basonuclin 1	87.5817	179.283	2.04704	4.02065e-05	0.000396237
NM_032211	LOXL4	lysyl oxidase-like 4	1167.37	1664.42	1.42578	4.03409e-05	0.000397225
NM_016332	MSRB1	methionine sulfoxide reductase B1	1069.62	1600.71	1.49653	4.03473e-05	0.000397225
NM_019043	APBB1IP	amyloid beta (A4) precursor protein-binding, family B, member 1 interacting protein	3.93387	29.6543	7.53822	4.04256e-05	0.000397796
NM_024731	KLHL36	kelch-like family member 36	297.39	474.688	1.59618	4.04551e-05	0.000397887
NR_024458	N/A	N/A	91.9856	175.876	1.912	4.05227e-05	0.000398351
NM_000623	BDKRB2	bradykinin receptor B2	42.6416	9.63667	0.225992	4.06847e-05	0.000399743
NM_001113561	RNF180	ring finger protein 180	187.152	99.0465	0.529231	4.10756e-05	0.000403381
NM_020170	NCLN	nicalin	2085.02	2827.69	1.35619	4.13391e-05	0.000405766
NM_024832	RIN3	Ras and Rab interactor 3	220.963	117.678	0.53257	4.19809e-05	0.000411859
NM_017706	WDR55	WD repeat domain 55	603.637	886.51	1.46862	4.21228e-05	0.000413044
NM_001039999	FAM83G	family with sequence similarity 83, member G	215.111	412.217	1.9163	4.23801e-05	0.000415359
[truncated: 17,581 more rows]

## Sheet: significantly changed
RefSeq ID	transcript ID	transcript name	pre-Sen expression	Sen expression	fold change	pval	padj
NM_000217	KCNA1	potassium channel, voltage gated shaker related subfamily A, member 1	53.6094	0	0	6.65296e-17	2.31812e-15
NM_004796	NRXN3	neurexin 3	40.9901	0	0	3.09701e-13	8.1843e-12
NM_006741	PPP1R1A	protein phosphatase 1, regulatory (inhibitor) subunit 1A	36.7569	0	0	8.37614e-12	1.9573e-10
NM_007117	TRH	thyrotropin-releasing hormone	36.4253	0	0	2.51539e-11	5.6422e-10
NR_038256	N/A	N/A	35.025	0	0	6.32185e-11	1.36038e-09
NM_178565	RSPO2	R-spondin 2	30.8883	0	0	3.27749e-10	6.62329e-09
NM_015912	FAM135B	family with sequence similarity 135, member B	25.2708	0	0	1.78762e-08	2.94161e-07
NM_001135254	PAX7	paired box 7	24.9875	0	0	2.27576e-08	3.70132e-07
NM_013227	ACAN	aggrecan	22.1224	0	0	4.73738e-07	6.46013e-06
NM_020805	KLHL14	kelch-like family member 14	18.8355	0	0	1.22109e-06	1.56386e-05
NM_178011	LRRTM3	leucine rich repeat transmembrane neuronal 3	16.0348	0	0	8.16559e-06	9.25875e-05
NM_133267	GSX2	GS homeobox 2	16.302	0	0	8.28472e-06	9.38296e-05
NM_201591	GPM6A	glycoprotein M6A	21.6684	0	0	9.69643e-06	0.0001085
NM_004056	CA8	carbonic anhydrase VIII	15.9705	0	0	2.47491e-05	0.000253472
NR_040017	N/A	N/A	14.5701	0	0	6.37128e-05	0.000604176
NM_214462	DACT2	dishevelled-binding antagonist of beta-catenin 2	12.9026	0	0	0.000156306	0.00136622
NM_001103176	CNPY1	canopy FGF signaling regulator 1	11.8016	0	0	0.000239221	0.00201308
NM_000840	GRM3	glutamate receptor, metabotropic 3	11.7855	0	0	0.000315408	0.00256705
NM_032439	PHYHIPL	phytanoyl-CoA 2-hydroxylase interacting protein-like	10.9517	0	0	0.000498947	0.00387406
NM_153038	CCDC140	coiled-coil domain containing 140	9.83466	0	0	0.00101398	0.00735401
NM_021120	DLG3	discs, large homolog 3 (Drosophila)	10.1019	0	0	0.00104642	0.00756124
NM_001031849	MASP1	mannan-binding lectin serine peptidase 1 (C4/C2 activating component of Ra-reactive factor)	10.353	0	0	0.00151183	0.0104426
NM_001130918	TTLL6	tubulin tyrosine ligase-like family member 6	9.80249	0	0	0.00181909	0.0122448
NM_001145077	LRRC10B	leucine rich repeat containing 10B	9.252	0	0	0.00221041	0.0145152
NM_006040	HS3ST4	heparan sulfate (glucosamine) 3-O-sulfotransferase 4	9.5192	0	0	0.00234668	0.0153023
NM_000196	HSD11B2	hydroxysteroid (11-beta) dehydrogenase 2	14.2547	0	0	0.0025758	0.0166247
NM_014271	IL1RAPL1	interleukin 1 receptor accessory protein-like 1	8.96871	0	0	0.00284184	0.0181149
NM_001101387	PIRT	phosphoinositide-interacting regulator of transient receptor potential channels	8.15102	0	0	0.00337388	0.0211415
NM_005574	LMO2	LIM domain only 2 (rhombotin-like 1)	8.68542	0	0	0.00365802	0.0226681
NM_001004342	TRIM67	tripartite motif containing 67	8.40214	0	0	0.00471496	0.0281661
NM_001145934	TKTL1	transketolase-like 1	8.40214	0	0	0.00471496	0.0281661
NM_006720	ABLIM1	actin binding LIM protein 1	7.31724	0	0	0.00541452	0.0318687
NM_207299	RP11-35N6.1	Lipid phosphate phosphatase-related protein type 1	7.85164	0	0	0.0057318	0.0335345
NM_006103	WFDC2	WAP four-disulfide core domain 2	10.6202	0	0	0.00584092	0.0340306
NR_024418	AC009014.3	N/A	74.3958	0.46379	0.00623409	1.18588e-21	5.54221e-20
NM_003638	ITGA8	integrin, alpha 8	73.0115	0.46379	0.00635229	2.1812e-21	1.01214e-19
NM_004386	NCAN	neurocan	7575.23	74.6884	0.00985956	0	0
NM_001044369	FAM69C	family with sequence similarity 69, member C	127.658	1.39137	0.0108992	2.47111e-33	2.18956e-31
NM_000693	ALDH1A3	aldehyde dehydrogenase 1 family, member A3	641.581	7.59825	0.011843	1.58253e-124	3.44323e-121
NM_031891	CDH20	cadherin 20, type 2	73.7005	0.927581	0.0125858	1.97811e-19	8.29452e-18
NM_173050	SCUBE1	signal peptide, CUB domain, EGF-like 1	344.387	4.35737	0.0126525	8.65279e-76	3.85088e-73
NM_080617	CBLN4	cerebellin 4 precursor	41.2252	0.555418	0.0134728	7.81783e-12	1.8356e-10
NM_004316	ASCL1	achaete-scute family bHLH transcription factor 1	40.6103	0.555418	0.0136768	1.38647e-10	2.89753e-09
NM_002055	GFAP	glial fibrillary acidic protein	30587	421.997	0.0137966	8.04399e-52	1.48601e-49
NM_017763	RNF43	ring finger protein 43	31.7381	0.46379	0.014613	1.86051e-09	3.46316e-08
NM_005420	SULT1E1	sulfotransferase family 1E, estrogen-preferring, member 1	29.8034	0.46379	0.0155617	8.43058e-09	1.45324e-07
NM_001242376	GFAP	glial fibrillary acidic protein	177.253	2.966	0.0167332	2.9827e-42	3.94643e-40
NM_001276	CHI3L1	chitinase 3-like 1 (cartilage glycoprotein-39)	452.109	7.87878	0.0174268	7.08789e-90	4.95696e-87
NM_004525	LRP2	low density lipoprotein receptor-related protein 2	26.4039	0.46379	0.0175652	6.74496e-08	1.03268e-06
NM_004686	MTMR7	myotubularin related protein 7	25.2547	0.46379	0.0183645	2.22023e-07	3.16654e-06
NR_038861	TUNAR	TCL1 upstream neural differentiation-associated RNA	47.9597	0.927581	0.0193408	8.15429e-13	2.07913e-11
NM_000640	IL13RA2	interleukin 13 receptor, alpha 2	23.571	0.46379	0.0196763	6.79503e-07	9.01492e-06
NM_052953	LRRC3B	leucine rich repeat containing 3B	101.27	2.03842	0.0201286	1.95519e-25	1.16373e-23
NM_005602	CLDN11	claudin 11	89.3136	1.94679	0.0217972	5.41128e-23	2.78852e-21
NM_001039360	ZBTB7C	zinc finger and BTB domain containing 7C	24.8749	0.555418	0.0223285	0.00256379	0.0165555
NM_015886	PI15	peptidase inhibitor 15	566.876	12.6943	0.0223934	1.12222e-81	6.10424e-79
NM_198285	WDR86	WD repeat domain 86	41.2091	0.927581	0.0225091	8.16539e-11	1.74558e-09
NM_012072	CD93	CD93 molecule	174.623	4.07683	0.0233465	5.64441e-32	4.71547e-30
NM_025153	ATP10B	ATPase, class V, type 10B	77.0517	1.85516	0.0240768	4.24859e-16	1.38429e-14
NM_002241	KCNJ10	potassium channel, inwardly rectifying subfamily J, member 10	274.872	6.67067	0.0242683	4.48393e-58	9.24255e-56
NM_000326	RLBP1	retinaldehyde binding protein 1	19.0867	0.46379	0.0242992	1.21422e-05	0.000132683
NM_001007525	NWD1	NACHT and WD repeat domain containing 1	19.0062	0.46379	0.024402	0.00450015	0.0270728
NM_001651	AQP5	aquaporin 5	59.1948	1.483	0.0250529	3.60992e-15	1.11498e-13
NM_139058	ARX	aristaless related homeobox	346.915	8.71474	0.0251207	1.713e-24	9.52952e-23
NM_001029875	RGS7BP	regulator of G-protein signaling 7 binding protein	17.9535	0.46379	0.0258329	3.05977e-05	0.000307737
NM_014618	BRINP1	bone morphogenetic protein/retinoic acid inducible neural-specific 1	414.273	10.7532	0.0259567	1.22559e-79	6.15372e-77
NM_014470	RND1	Rho family GTPase 1	17.7185	0.46379	0.0261755	1.74642e-05	0.000184458
NM_001427	EN2	engrailed homeobox 2	222.492	5.84037	0.0262498	5.68802e-48	9.20519e-46
NM_178470	DCAF12L1	DDB1 and CUL4 associated factor 12-like 1	17.0876	0.46379	0.027142	8.23061e-05	0.00076639
NM_173465	COL23A1	collagen, type XXIII, alpha 1	16.2216	0.46379	0.0285909	0.00125292	0.00886685
NM_006262	PRPH	peripherin	168.284	4.82116	0.0286489	8.17984e-37	8.4304e-35
NM_000808	GABRA3	gamma-aminobutyric acid (GABA) A receptor, alpha 3	299.47	8.89234	0.0296936	4.22135e-61	1.05978e-58
NM_001678	ATP1B2	ATPase, Na+/K+ transporting, beta 2 polypeptide	2711.01	83.1973	0.0306886	2.24873e-19	9.36908e-18
NM_015123	FRMD4B	FERM domain containing 4B	32.5558	1.01921	0.0313065	9.71021e-09	1.65921e-07
NM_024494	WNT2B	wingless-type MMTV integration site family, member 2B	49.4244	1.57463	0.0318593	7.18471e-13	1.84876e-11
NM_000794	DRD1	dopamine receptor D1	31.9571	1.01921	0.031893	2.6376e-08	4.25449e-07
NM_006365	C1ORF61	chromosome 1 open reading frame 61	848.174	27.1521	0.0320124	4.27363e-38	4.72804e-36
NM_001123366	HMSD	histocompatibility (minor) serpin domain containing	14.3029	0.46379	0.0324262	0.000351172	0.0028334
NM_080829	FAM65C	family with sequence similarity 65, member C	151.592	5.00441	0.0330123	9.08494e-34	8.19822e-32
NM_004744	LRAT	lecithin retinol acyltransferase (phosphatidylcholine--retinol O-acyltransferase)	30.5889	1.01921	0.0333196	3.5634e-08	5.68229e-07
NM_001446	FABP7	fatty acid binding protein 7, brain	3327.57	111.494	0.0335062	1.01926e-33	9.11373e-32
NM_018008	FEZF2	FEZ family zinc finger 2	140.367	4.82116	0.0343468	3.64806e-16	1.20061e-14
NM_004994	MMP9	matrix metallopeptidase 9	13.4852	0.46379	0.0343925	0.000403752	0.00320221
NM_024870	PREX2	phosphatidylinositol-3,4,5-trisphosphate-dependent Rac exchange factor 2	163.977	5.74309	0.0350238	3.31152e-36	3.2586e-34
NM_001242795	NUP93	nucleoporin 93kDa	13.1698	0.46379	0.0352163	0.000885055	0.00650568
NM_201628	KAZN	kazrin, periplakin interacting protein	285.749	10.1005	0.0353472	2.50472e-56	5.05643e-54
NM_000067	CA2	carbonic anhydrase II	442.489	16.1184	0.0364267	6.29281e-72	2.36973e-69
NM_002851	PTPRZ1	protein tyrosine phosphatase, receptor-type, Z polypeptide 1	687.317	25.1137	0.0365388	2.75354e-104	3.59466e-101
NR_015411	N/A	N/A	187.799	6.9512	0.0370141	2.22458e-39	2.57762e-37
NM_005378	MYCN	v-myc avian myelocytomatosis viral oncogene neuroblastoma derived homolog	35.672	1.39137	0.0390046	4.17736e-09	7.51847e-08
NM_004753	DHRS3	dehydrogenase/reductase (SDR family) member 3	1193.04	47.8225	0.0400846	1.97393e-70	7.0279e-68
NM_033267	IRX2	iroquois homeobox 2	11.5505	0.46379	0.0401534	0.00714435	0.040387
NR_015407	LINC01139	long intergenic non-protein coding RNA 1139	11.4861	0.46379	0.0403783	0.00263347	0.0169634
NM_002119	HLA-DOA	major histocompatibility complex, class II, DO alpha	199.594	8.06204	0.0403922	4.17669e-36	4.0489e-34
NM_020464	NHSL1	NHS-like 1	11.235	0.46379	0.0412808	0.0018823	0.0126058
NM_001145155	NR2F2	nuclear receptor subfamily 2, group F, member 2	13.4531	0.555418	0.0412856	0.000682522	0.00513452
NM_005584	MAB21L1	mab-21-like 1 (C. elegans)	49.109	2.03842	0.041508	7.33949e-12	1.7295e-10
NM_001844	COL2A1	collagen, type II, alpha 1	35.4048	1.483	0.041887	3.91591e-09	7.0674e-08
NM_001066	TNFRSF1B	tumor necrosis factor receptor superfamily, member 1B	128.005	5.4682	0.0427186	2.07025e-27	1.39311e-25
NM_198993	STAC2	SH3 and cysteine rich domain 2	220.316	9.45341	0.0429084	2.95688e-30	2.27959e-28
NM_015158	KANK1	KN motif and ankyrin repeat domains 1	10.6363	0.46379	0.0436046	0.00527782	0.0311108
NM_198148	CPXM2	carboxypeptidase X (M14 family), member 2	23.2716	1.01921	0.0437961	5.27765e-06	6.21449e-05
NM_002118	HLA-DMB	major histocompatibility complex, class II, DM beta	42.075	1.85516	0.0440918	7.46082e-10	1.45516e-08
NM_001168241	GAREML	GRB2 associated, regulator of MAPK1-like	66.6505	2.966	0.0445008	5.9425e-09	1.04834e-07
NM_032827	ATOH8	atonal homolog 8 (Drosophila)	385.848	17.2406	0.0446823	2.01391e-64	5.88604e-62
NM_032445	MEGF11	multiple EGF-like-domains 11	426.78	19.4622	0.0456025	1.53991e-70	5.58417e-68
NM_014751	MTSS1	metastasis suppressor 1	264.487	12.1445	0.0459173	9.01904e-48	1.41289e-45
NM_005559	LAMA1	laminin, alpha 1	517.964	23.8196	0.045987	1.36366e-80	7.02717e-78
NM_001190479	ANKRD63	ankyrin repeat domain 63	9.81858	0.46379	0.047236	0.00578976	0.0337687
NM_000142	FGFR3	fibroblast growth factor receptor 3	9.80249	0.46379	0.0473135	0.00775319	0.0433532
NM_152722	HEPACAM	hepatic and glial cell adhesion molecule	308.886	14.6411	0.0473996	2.13802e-30	1.66137e-28
NM_018558	GABRQ	gamma-aminobutyric acid (GABA) A receptor, theta	63.9302	3.05763	0.0478275	3.95674e-14	1.13111e-12
NM_001004441	ANKRD34B	ankyrin repeat domain 34B	11.5022	0.555418	0.0482879	0.00191513	0.0127906
NM_002677	PMP2	peripheral myelin protein 2	91.6281	4.54062	0.0495549	1.13457e-11	2.60766e-10
NM_001115	ADCY8	adenylate cyclase 8 (brain)	113.969	5.65146	0.0495875	4.55904e-24	2.45937e-22
NM_153228	ANKFN1	ankyrin-repeat and fibronectin type III domain containing 1	9.26809	0.46379	0.0500417	0.00688896	0.0391808
NM_000029	AGT	angiotensinogen (serpin peptidase inhibitor, clade A, member 8)	199.626	10.0088	0.0501378	5.99221e-37	6.27483e-35
NM_000910	NPY2R	neuropeptide Y receptor Y2	129.171	6.48741	0.0502236	9.78353e-27	6.24043e-25
NM_014465	SULT1B1	sulfotransferase family, cytosolic, 1B, member 1	84.4816	4.35737	0.0515777	6.22534e-18	2.36708e-16
NM_175885	FAM181B	family with sequence similarity 181, member B	215.233	11.2169	0.0521154	2.63411e-21	1.21941e-19
NM_004319	ASTN1	astrotactin 1	154.045	8.06204	0.0523355	3.94686e-30	3.00729e-28
NM_014141	CNTNAP2	contactin associated protein-like 2	628.853	33.7255	0.0536302	5.58603e-50	9.42979e-48
NM_002207	ITGA9	integrin, alpha 9	29.2368	1.57463	0.0538577	1.57054e-07	2.29168e-06
NR_027378	UG0898H09	uncharacterized LOC643763	195.992	10.5642	0.0539015	1.04967e-35	1.00267e-33
NM_006648	WNK2	WNK lysine deficient protein kinase 2	550.031	29.746	0.0540805	1.91122e-18	7.51514e-17
NM_004929	CALB1	calbindin 1, 28kDa	241.569	13.0665	0.0540899	1.01582e-25	6.12057e-24
NM_024007	EBF1	early B-cell factor 1	180.005	9.9172	0.055094	7.66108e-33	6.66753e-31
NM_001145720	ZBTB8B	zinc finger and BTB domain containing 8B	28.5737	1.57463	0.0551075	1.18448e-06	1.51908e-05
NM_020379	MAN1C1	mannosidase, alpha, class 1C, member 1	638.533	35.3974	0.0554355	2.86254e-86	1.7517e-83
NM_001080521	RASSF10	Ras association (RalGDS/AF-6) domain family (N-terminal) member 10	51.1242	2.87437	0.0562233	1.59813e-11	3.61787e-10
NM_002124	HLA-DRB1	major histocompatibility complex, class II, DR beta 1	9.83466	0.555418	0.0564755	0.00428738	0.0259603
NM_001144994	C2ORF72	chromosome 2 open reading frame 72	161.726	9.2645	0.057285	2.32376e-31	1.88812e-29
NM_015879	ST8SIA3	ST8 alpha-N-acetyl-neuraminide alpha-2,8-sialyltransferase 3	43.5075	2.50221	0.057512	7.00914e-10	1.3739e-08
NM_001704	ADGRB3	adhesion G protein-coupled receptor B3	121.821	7.04283	0.0578129	3.5727e-24	1.94877e-22
NM_003986	BBOX1	butyrobetaine (gamma), 2-oxoglutarate dioxygenase (gamma-butyrobetaine hydroxylase) 1	94.3323	5.4682	0.0579674	2.0932e-19	8.75834e-18
NM_005099	ADAMTS4	ADAM metallopeptidase with thrombospondin type 1 motif, 4	164.666	9.64232	0.058557	4.78708e-30	3.63336e-28
NM_004172	SLC1A3	solute carrier family 1 (glial high affinity glutamate transporter), member 3	938.919	55.4207	0.0590261	9.03818e-63	2.49276e-60
NM_000827	GRIA1	glutamate receptor, ionotropic, AMPA 1	23.5388	1.39137	0.0591096	2.00277e-05	0.000209275
NM_004585	RARRES3	retinoic acid receptor responder (tazarotene induced) 3	167.669	10.0032	0.0596602	8.17159e-31	6.50472e-29
NM_152536	FGD5	FYVE, RhoGEF and PH domain containing 5	32.4915	1.94679	0.0599169	4.63264e-07	6.34824e-06
NR_026869	LINC00052	long intergenic non-protein coding RNA 52	18.504	1.11084	0.0600322	9.68914e-05	0.000885139
NM_000253	MTTP	microsomal triglyceride transfer protein	39.6219	2.41058	0.0608395	3.73962e-09	6.76796e-08
NM_005954	MT3	metallothionein 3	165.039	10.1921	0.0617556	3.64297e-16	1.20061e-14
NM_000233	LHCGR	luteinizing hormone/choriogonadotropin receptor	8.9848	0.555418	0.0618175	0.00835534	0.0463177
NM_139202	MLC1	megalencephalic leukoencephalopathy with subcortical cysts 1	116.413	7.22609	0.062073	5.4188e-08	8.4416e-07
NM_004440	EPHA7	EPH receptor A7	14.9017	0.927581	0.0622467	0.000453742	0.00357121
NM_198552	FAM89A	family with sequence similarity 89, member A	71.3118	4.449	0.0623879	7.42157e-15	2.23583e-13
NM_001795	CDH5	cadherin 5, type 2 (vascular endothelium)	72.1134	4.54062	0.062965	8.31096e-15	2.48466e-13
NM_019111	HLA-DRA	major histocompatibility complex, class II, DR alpha	1563.16	99.6188	0.063729	1.45446e-133	5.69623e-130
NM_020134	DPYSL5	dihydropyrimidinase-like 5	28.9535	1.85516	0.0640738	6.85963e-07	9.08831e-06
NM_015686	FAM155B	family with sequence similarity 155, member B	31.6899	2.03842	0.0643239	3.73606e-07	5.17394e-06
NM_001004354	NRARP	NOTCH-regulated ankyrin repeat protein	127.091	8.24529	0.0648771	5.46825e-24	2.94174e-22
NM_004962	GDF10	growth differentiation factor 10	345.707	22.8864	0.0662016	1.58834e-49	2.65836e-47
NM_133455	EMID1	EMI domain containing 1	153.35	10.1921	0.0664628	4.17746e-27	2.72677e-25
NR_026832	N/A	N/A	16.5532	1.11084	0.0671072	0.000258022	0.00215738
NM_053284	WFIKKN1	WAP, follistatin/kazal, immunoglobulin, kunitz and netrin domain containing 1	13.7364	0.927581	0.0675274	0.00179515	0.012109
NM_001144958	CRACR2A	calcium release activated channel regulator 2A	14.8534	1.01921	0.0686177	0.00097763	0.00712465
NM_004378	CRABP1	cellular retinoic acid binding protein 1	13.4531	0.927581	0.0689494	0.00222605	0.0146032
NM_017429	BCO1	beta-carotene oxygenase 1	19.9044	1.39137	0.0699029	0.000138864	0.00122709
NM_198681	PLEKHG5	pleckstrin homology domain containing, family G (with RhoGef domain) member 5	13.1859	0.927581	0.0703466	0.00209069	0.0138264
NM_006688	C1QL1	complement component 1, q subcomponent-like 1	1850.15	130.934	0.0707693	7.56766e-51	1.32312e-48
NM_198849	SIAH3	siah E3 ubiquitin protein ligase family member 3	134.515	9.54504	0.0709591	1.18785e-17	4.40539e-16
NM_002122	HLA-DQA1	major histocompatibility complex, class II, DQ alpha 1	30.0062	2.13004	0.0709867	9.8493e-07	1.27982e-05
NM_080629	COL11A1	collagen, type XI, alpha 1	14.319	1.01921	0.0711786	0.00086901	0.00640458
NM_000014	A2M	alpha-2-macroglobulin	1654.78	117.856	0.0712215	8.7275e-132	2.44146e-128
NM_002236	KCNF1	potassium channel, voltage gated modifier subfamily F, member 1	178.434	12.7916	0.0716879	3.19942e-30	2.4569e-28
NM_005181	CA3	carbonic anhydrase III	145.424	10.4726	0.0720142	3.87125e-26	2.37639e-24
NM_000831	GRIK3	glutamate receptor, ionotropic, kainate 3	1935.76	142.523	0.0736262	2.20123e-137	1.07761e-133
NM_019106	SEPT3	septin 3	233.273	17.2349	0.073883	2.69662e-38	3.01744e-36
NM_021080	DAB1	Dab, reelin signal transducer, homolog 1 (Drosophila)	337.289	24.9304	0.0739142	2.74333e-44	3.92116e-42
NM_000678	ADRA1D	adrenoceptor alpha 1D	63.8498	4.72388	0.0739842	9.58769e-08	1.43537e-06
NM_000096	CP	ceruloplasmin (ferroxidase)	26.0563	1.94679	0.0747148	1.48071e-05	0.000158444
NM_022068	PIEZO2	piezo-type mechanosensitive ion channel component 2	127.973	9.63667	0.0753023	5.58916e-23	2.87262e-21
NM_000702	ATP1A2	ATPase, Na+/K+ transporting, alpha 2 polypeptide	1009.16	77.099	0.0763992	6.59207e-100	7.17144e-97
NM_017790	RGS3	regulator of G-protein signaling 3	60.2636	4.63225	0.0768665	1.56044e-11	3.53664e-10
NM_152375	KLHDC7A	kelch domain containing 7A	96.1223	7.41499	0.0771412	3.94923e-16	1.29105e-14
NM_032411	C2ORF40	chromosome 2 open reading frame 40	13.1859	1.01921	0.0772955	0.00203762	0.0135074
NM_002125	HLA-DRB5	major histocompatibility complex, class II, DR beta 5	319.78	24.9248	0.0779436	7.88914e-47	1.17928e-44
NR_038335	N/A	N/A	24.9392	1.94679	0.0780614	2.58227e-05	0.000263502
NM_014571	HEYL	hes-related family bHLH transcription factor with YRPW motif-like	170.663	13.3413	0.0781736	3.76725e-29	2.71214e-27
NR_015436	N/A	N/A	11.8016	0.927581	0.0785979	0.00354333	0.0220271
NM_000851	GSTM5	glutathione S-transferase mu 5	12.9026	1.01921	0.0789926	0.0025212	0.0163099
NM_031481	SLC25A18	solute carrier family 25 (glutamate carrier), member 18	613.278	48.4639	0.0790243	2.11609e-72	8.12497e-70
NM_178569	C5ORF38	chromosome 5 open reading frame 38	14.0357	1.11084	0.0791434	0.00104702	0.0075628
NM_004982	KCNJ8	potassium channel, inwardly rectifying subfamily J, member 8	89.5325	7.13446	0.0796857	1.15254e-16	3.93874e-15
NM_153015	TMEM74	transmembrane protein 74	11.5183	0.927581	0.080531	0.00435879	0.0263032
NM_017433	MYO3A	myosin IIIA	53.8605	4.35172	0.080796	8.14037e-11	1.74213e-09
NM_173689	CRB2	crumbs family member 2	202.224	16.4906	0.0815461	3.83596e-32	3.22386e-30
NM_133457	COL26A1	collagen, type XXVI, alpha 1	340.122	27.7992	0.0817329	3.03765e-47	4.64713e-45
NM_002763	PROX1	prospero homeobox 1	60.6434	5.00441	0.082522	8.27618e-12	1.93625e-10
NM_007129	ZIC2	Zic family member 2	284.06	23.9112	0.0841768	1.80309e-40	2.24893e-38
NM_032110	DMRTA2	DMRT-like family A2	308.77	26.0356	0.0843205	3.71641e-45	5.39072e-43
NM_006681	NMU	neuromedin U	66.5442	5.65146	0.084928	8.02935e-13	2.05262e-11
NM_005986	SOX1	SRY (sex determining region Y)-box 1	254.919	21.6783	0.0850397	8.08415e-38	8.79465e-36
NM_012259	HEY2	hes-related family bHLH transcription factor with YRPW motif 2	60.6755	5.18767	0.0854985	4.91231e-12	1.17595e-10
NM_007168	ABCA8	ATP-binding cassette, sub-family A (ABC1), member 8	82.4503	7.22609	0.0876417	1.19659e-14	3.55564e-13
NM_001007097	NTRK2	neurotrophic tyrosine kinase, receptor, type 2	514.329	45.4006	0.0882715	8.10315e-63	2.2668e-60
NM_003061	SLIT1	slit homolog 1 (Drosophila)	29.1724	2.59383	0.0889139	3.98335e-06	4.77076e-05
NM_004621	TRPC6	transient receptor potential cation channel, subfamily C, member 6	177.616	15.8435	0.0892009	3.93273e-28	2.69269e-26
NM_001037340	PDE4B	phosphodiesterase 4B, cAMP-specific	61.1617	5.4682	0.0894057	3.09436e-11	6.90134e-10
NM_139072	DNER	delta/notch-like EGF repeat containing	260.949	23.3558	0.0895035	1.26863e-37	1.35751e-35
NM_005883	APC2	adenomatosis polyposis coli 2	1522.55	136.688	0.0897758	1.07215e-36	1.09921e-34
NM_005822	RCAN2	regulator of calcineurin 2	135.76	12.3278	0.0908055	1.09909e-21	5.16125e-20
NM_003039	SLC2A5	solute carrier family 2 (facilitated glucose/fructose transporter), member 5	17.3387	1.57463	0.0908158	0.00645964	0.0371004
NM_173688	N/A	N/A	21.3208	1.94679	0.0913094	0.000126031	0.00112434
NR_038985	LINC00856	long intergenic non-protein coding RNA 856	12.0849	1.11084	0.0919194	0.00272616	0.0174914
NM_006059	LAMC3	laminin, gamma 3	39.0071	3.61304	0.0926252	9.00457e-08	1.35569e-06
NM_019055	ROBO4	roundabout, axon guidance receptor, homolog 4 (Drosophila)	26.8418	2.50221	0.0932206	0.00829963	0.0460276
NM_000689	ALDH1A1	aldehyde dehydrogenase 1 family, member A1	106.984	10.0088	0.0935546	2.53526e-18	9.9291e-17
NM_002747	MAPK4	mitogen-activated protein kinase 4	302.905	28.4462	0.0939113	8.28383e-15	2.48034e-13
NM_012202	GNG3	guanine nucleotide binding protein (G protein), gamma 3	84.6201	7.97041	0.0941905	1.90174e-12	4.69015e-11
NM_001029864	KIAA1755	KIAA1755	1086.84	102.574	0.0943781	1.68761e-92	1.37695e-89
NM_080723	NRSN1	neurensin 1	33.0902	3.14925	0.0951717	1.33264e-06	1.70226e-05
NM_001024401	SBK1	SH3 domain binding kinase 1	278.143	26.4994	0.0952727	7.27432e-38	7.95786e-36
NM_033036	GAL3ST3	galactose-3-O-sulfotransferase 3	174.452	16.96	0.0972189	6.67827e-26	4.0613e-24
NM_000361	THBD	thrombomodulin	36.1903	3.52142	0.0973027	5.05667e-07	6.85512e-06
NM_032048	EMILIN2	elastin microfibril interfacer 2	667.479	64.9714	0.0973385	4.92312e-18	1.88659e-16
NM_080759	DACH1	dachshund family transcription factor 1	71.2153	6.9512	0.0976083	4.9975e-12	1.19488e-10
NM_006108	SPON1	spondin 1, extracellular matrix protein	30.2573	2.966	0.0980257	1.01621e-05	0.000112872
NM_013280	FLRT1	fibronectin leucine rich transmembrane protein 1	25.5058	2.50221	0.0981035	4.264e-05	0.000417697
NM_000898	MAOB	monoamine oxidase B	136.359	13.433	0.0985117	1.06557e-21	5.01588e-20
NM_001013635	CCDC184	coiled-coil domain containing 184	76.0634	7.50662	0.0986891	3.26124e-13	8.59509e-12
NM_021965	PGM5	phosphoglucomutase 5	16.8686	1.66625	0.0987783	0.000341412	0.00276033
NM_024652	LRRK1	leucine-rich repeat kinase 1	92.713	9.17853	0.0989993	5.82341e-13	1.50441e-11
NM_001080545	PPP1R1C	protein phosphatase 1, regulatory (inhibitor) subunit 1C	14.8373	1.483	0.0999505	0.00331911	0.0208285
NM_031476	CRISPLD2	cysteine-rich secretory protein LCCL domain containing 2	2171.96	217.497	0.100139	7.49826e-120	1.33483e-116
NM_024603	BEND5	BEN domain containing 5	59.8418	6.02362	0.100659	4.65753e-11	1.02018e-09
NM_001159920	FLT1	fms-related tyrosine kinase 1	73.5942	7.40934	0.100678	1.97135e-13	5.27363e-12
NM_032108	SEMA6B	sema domain, transmembrane domain (TM), and cytoplasmic domain, (semaphorin) 6B	110.692	11.2113	0.101283	7.30785e-15	2.20497e-13
NM_004673	ANGPTL1	angiopoietin-like 1	62.0437	6.29851	0.101517	2.51016e-11	5.63692e-10
NM_018203	KLHDC8A	kelch domain containing 8A	309.346	31.4122	0.101544	5.32353e-40	6.55631e-38
NM_013305	ST8SIA5	ST8 alpha-N-acetyl-neuraminide alpha-2,8-sialyltransferase 5	51.0116	5.18767	0.101696	5.32376e-09	9.45149e-08
NM_005076	CNTN2	contactin 2 (axonal)	52.9463	5.4682	0.103278	7.5337e-09	1.30438e-07
NM_004794	RAB33A	RAB33A, member RAS oncogene family	24.6559	2.59383	0.105201	7.60151e-05	0.000710854
NM_001012979	TCEAL5	transcription elongation factor A (SII)-like 5	76.5817	8.06769	0.105348	2.69836e-12	6.58024e-11
NM_001584	MPPED2	metallophosphoesterase domain containing 2	28.9052	3.05763	0.105781	9.34091e-06	0.000104822
NM_003222	TFAP2C	transcription factor AP-2 gamma (activating enhancer binding protein 2 gamma)	634.258	67.1761	0.105913	1.35334e-64	4.01532e-62
NR_033969	PLCE1-AS1	PLCE1 antisense RNA 1	32.2564	3.42979	0.106329	4.66369e-06	5.54826e-05
NM_152380	TBX15	T-box 15	71.1831	7.59825	0.106742	1.85242e-11	4.17905e-10
NM_004445	EPHB6	EPH receptor B6	73.6845	7.87313	0.106849	4.38932e-10	8.75271e-09
NM_016235	GPRC5B	G protein-coupled receptor, class C, group 5, member B	1537.59	164.453	0.106955	3.36749e-101	4.12139e-98
NM_021005	NR2F2	nuclear receptor subfamily 2, group F, member 2	197.141	21.1285	0.107175	3.32538e-27	2.19251e-25
NM_018176	LGI2	leucine-rich repeat LGI family, member 2	22.454	2.41058	0.107357	0.000134349	0.00119042
NM_015715	PLA2G3	phospholipase A2, group III	24.6398	2.68546	0.108989	9.82914e-05	0.000897316
NM_001098722	GNG4	guanine nucleotide binding protein (G protein), gamma 4	51.1983	5.65146	0.110384	0.00124612	0.00883358
NM_001719	BMP7	bone morphogenetic protein 7	245.191	27.1465	0.110716	4.05185e-14	1.15661e-12
NM_000675	ADORA2A	adenosine A2a receptor	22.4057	2.50221	0.111677	0.0002892	0.00238347
NM_017817	RAB20	RAB20, member RAS oncogene family	16.5371	1.85516	0.112182	0.00222232	0.0145885
NM_145010	ENKUR	enkurin, TRPC channel interacting protein	39.638	4.449	0.112241	4.54193e-07	6.23266e-06
NM_000674	ADORA1	adenosine A1 receptor	14.0196	1.57463	0.112316	0.00341965	0.0213941
NM_198992	SYT10	synaptotagmin X	18.0018	2.03842	0.113234	0.000381219	0.00304199
NM_000329	RPE65	retinal pigment epithelium-specific protein 65kDa	591.014	67.1761	0.113663	1.8899e-51	3.36437e-49
NM_000552	VWF	von Willebrand factor	16.3181	1.85516	0.113687	0.00135165	0.00949013
NM_001485	GBX2	gastrulation brain homeobox 2	119.507	13.6219	0.113984	8.58083e-18	3.21281e-16
NM_000450	SELE	selectin E	39.7765	4.54062	0.114153	1.03523e-06	1.33985e-05
NM_144967	ARHGAP36	Rho GTPase activating protein 36	21.0536	2.41058	0.114497	0.00027394	0.00226916
NM_001080505	SHISA3	shisa family member 3	33.1867	3.80195	0.114562	9.38986e-05	0.000860959
NM_001775	CD38	CD38 molecule	26.6872	3.05763	0.114573	2.07986e-05	0.000216522
NM_002235	GALNT8	polypeptide N-acetylgalactosaminyltransferase 8	52.9302	6.11525	0.115534	1.11783e-06	1.4411e-05
NM_005546	ITK	IL2-inducible T-cell kinase	25.538	2.966	0.116141	5.81625e-05	0.000556122
NM_006272	S100B	S100 calcium binding protein B	594.925	69.1286	0.116197	2.93274e-59	6.91913e-57
NM_000237	LPL	lipoprotein lipase	164.511	19.1817	0.116598	1.64678e-23	8.64539e-22
NM_015166	MLC1	megalencephalic leukoencephalopathy with subcortical cysts 1	75.2135	8.80071	0.11701	2.76931e-12	6.73648e-11
NM_015692	CPAMD8	C3 and PZP-like, alpha-2-macroglobulin domain containing 8	13.4531	1.57463	0.117046	0.00512077	0.0302945
NM_024337	IRX1	iroquois homeobox 1	84.3529	9.9172	0.117568	1.97423e-12	4.8506e-11
NM_005461	MAFB	v-maf avian musculoaponeurotic fibrosarcoma oncogene homolog B	76.2823	8.98962	0.117847	8.10168e-12	1.89769e-10
NM_001546	ID4	inhibitor of DNA binding 4, dominant negative helix-loop-helix protein	747.277	88.3906	0.118284	1.67167e-68	5.36632e-66
NM_052941	GBP4	guanylate binding protein 4	21.8713	2.59383	0.118595	0.000244933	0.00205584
NM_001105206	LAMA4	laminin, alpha 4	17.168	2.03842	0.118734	0.00160596	0.0110231
NM_001853	COL9A3	collagen, type IX, alpha 3	899.314	107.681	0.119737	8.25448e-29	5.83535e-27
NM_005440	RND2	Rho family GTPase 2	209.039	25.1137	0.120139	2.2282e-27	1.49427e-25
NM_001077693	ECSCR	endothelial cell surface expressed chemotaxis and apoptosis regulator	49.9749	6.02362	0.120533	1.37493e-08	2.31702e-07
NM_014010	ASTN2	astrotactin 2	131.421	16.0325	0.121993	3.21286e-19	1.3162e-17
NM_152723	CCDC89	coiled-coil domain containing 89	12.8865	1.57463	0.122192	0.00766364	0.0429752
NM_001083909	ADGRA1	adhesion G protein-coupled receptor A1	181.01	22.331	0.123369	3.68346e-12	8.91589e-11
NM_001190844	TMEM221	transmembrane protein 221	23.2716	2.87437	0.123514	0.000270035	0.00224156
NM_030795	STMN4	stathmin-like 4	69.5156	8.61746	0.123964	1.58437e-10	3.29705e-09
NM_004884	IGDCC3	immunoglobulin superfamily, DCC subclass, member 3	59.05	7.32337	0.12402	0.000666477	0.0050254
NM_175887	PRR15	proline rich 15	28.0393	3.52142	0.125589	4.74504e-05	0.000459532
NM_080390	TCEAL2	transcription elongation factor A (SII)-like 2	88.0097	11.1197	0.126346	3.2565e-06	3.94609e-05
NM_007361	NID2	nidogen 2 (osteonidogen)	1083.45	138.538	0.127867	8.48212e-76	3.85088e-73
NM_006691	LYVE1	lymphatic vessel endothelial hyaluronan receptor 1	20.2198	2.59383	0.128282	0.000362534	0.00290829
NM_153034	ZNF488	zinc finger protein 488	168.049	21.6896	0.129067	1.06548e-21	5.01588e-20
NM_012190	ALDH1L1	aldehyde dehydrogenase 1 family, member L1	55.6246	7.22609	0.129908	2.11644e-09	3.91721e-08
NM_138370	PKDCC	protein kinase domain containing, cytoplasmic	79.7944	10.3753	0.130026	9.2508e-12	2.15654e-10
NM_001452	FOXF2	forkhead box F2	34.2073	4.449	0.13006	9.44246e-06	0.000105901
NM_003013	SFRP2	secreted frizzled-related protein 2	5960.18	790.149	0.132571	1.01956e-50	1.76682e-48
NM_001101357	CCDC160	coiled-coil domain containing 160	33.4539	4.449	0.132989	3.91796e-06	4.69819e-05
NM_033103	RHPN2	rhophilin, Rho GTPase binding protein 2	995.9	132.68	0.133227	9.18652e-73	3.59781e-70
NR_033864	N/A	N/A	15.9544	2.13004	0.133508	0.0040936	0.0249722
NM_171998	RAB39B	RAB39B, member RAS oncogene family	178.782	23.9112	0.133745	7.52923e-23	3.85962e-21
NM_004734	DCLK1	doublecortin-like kinase 1	745.352	100.718	0.135129	8.39191e-62	2.2511e-59
NM_002506	NGF	nerve growth factor (beta polypeptide)	81.8837	11.1197	0.135798	1.14784e-11	2.63506e-10
NM_006528	TFPI2	tissue factor pathway inhibitor 2	684.88	93.0228	0.135824	1.89859e-58	3.99766e-56
NM_199327	SPRY1	sprouty homolog 1, antagonist of FGF signaling (Drosophila)	21.0536	2.87437	0.136526	0.000564423	0.00433603
NM_032279	ATP13A4	ATPase type 13A4	131.276	17.9736	0.136915	1.60768e-17	5.90647e-16
NM_015009	PDZRN3	PDZ domain containing ring finger 3	183.137	25.1137	0.13713	2.24868e-22	1.10084e-20
NM_018476	BEX1	brain expressed, X-linked 1	323.253	44.7535	0.138447	2.94537e-30	2.27959e-28
NM_145260	OSR1	odd-skipped related transciption factor 1	47.3449	6.57904	0.13896	4.71823e-07	6.43849e-06
NM_006439	MAB21L2	mab-21-like 2 (C. elegans)	66.4637	9.2645	0.139392	8.2275e-10	1.59832e-08
NR_001298	HLA-DRB6	major histocompatibility complex, class II, DR beta 6 (pseudogene)	21.8552	3.05763	0.139904	0.000665119	0.00502096
NM_012205	HAAO	3-hydroxyanthranilate 3,4-dioxygenase	14.5701	2.03842	0.139904	0.0063368	0.036507
NM_001977	ENPEP	glutamyl aminopeptidase (aminopeptidase A)	43.6041	6.11525	0.140245	0.000244113	0.00204984
NM_013364	PNMA3	paraneoplastic Ma antigen 3	17.1358	2.41058	0.140675	0.00182097	0.0122495
NM_001852	COL9A2	collagen, type IX, alpha 2	938.193	132.594	0.14133	7.52052e-22	3.58314e-20
NM_005164	ABCD2	ATP-binding cassette, sub-family D (ALD), member 2	31.4548	4.449	0.141441	1.71917e-05	0.000181972
NM_153690	FAM43A	family with sequence similarity 43, member A	314.146	44.4843	0.141604	4.36567e-33	3.85084e-31
NM_000834	GRIN2B	glutamate receptor, ionotropic, N-methyl D-aspartate 2B	14.3512	2.03842	0.142038	0.00283079	0.0180562
NM_000929	PLA2G5	phospholipase A2, group V	41.7274	5.932	0.142161	1.14772e-05	0.000126025
NM_001409	MEGF6	multiple EGF-like-domains 6	1035.73	147.527	0.142437	3.67239e-69	1.19855e-66
NM_019609	CPXM1	carboxypeptidase X (M14 family), member 1	267.275	38.0772	0.142465	0.000386377	0.00307687
NM_207645	C11ORF87	chromosome 11 open reading frame 87	29.1564	4.16846	0.142969	5.73695e-05	0.000548893
NM_080862	SPSB4	splA/ryanodine receptor domain and SOCS box containing 4	25.8212	3.70467	0.143474	9.52818e-05	0.000871873
NM_001197109	SCHIP1	schwannomin interacting protein 1	48.243	6.9512	0.144087	2.66704e-07	3.76966e-06
NR_015384	N/A	N/A	104.386	15.1049	0.144702	4.37287e-14	1.24643e-12
NM_001145028	PALM3	paralemmin 3	31.3422	4.54062	0.144872	0.00161941	0.0110879
NM_001085375	C1ORF226	chromosome 1 open reading frame 226	335.734	48.7387	0.145171	1.71848e-34	1.57249e-32
NM_001200	BMP2	bone morphogenetic protein 2	960.286	139.546	0.145317	4.09345e-66	1.29287e-63
NM_015460	MYRIP	myosin VIIA and Rab interacting protein	14.0196	2.03842	0.145397	0.00711053	0.0402074
NM_001077427	LYPD1	LY6/PLAUR domain containing 1	23.571	3.42979	0.145509	0.000340868	0.00275707
NM_001175	ARHGDIB	Rho GDP dissociation inhibitor (GDI) beta	300.555	43.8316	0.145836	2.74961e-32	2.32081e-30
NM_024798	SNX22	sorting nexin 22	17.0715	2.50221	0.146572	0.00500573	0.0297217
NM_007084	SOX21	SRY (sex determining region Y)-box 21	413.172	61.536	0.148935	6.52181e-40	7.9323e-38
NM_004877	GMFG	glia maturation factor, gamma	29.1885	4.35737	0.149284	7.22536e-05	0.000677945
NM_014737	RASSF2	Ras association (RalGDS/AF-6) domain family member 2	23.5871	3.52142	0.149294	0.000262645	0.00218949
NM_016518	PIPOX	pipecolic acid oxidase	488.144	72.9192	0.14938	3.5701e-44	5.06593e-42
NM_058187	EVA1C	eva-1 homolog C (C. elegans)	241.595	36.1361	0.149573	4.53017e-27	2.93741e-25
NM_001025159	CD74	CD74 molecule, major histocompatibility complex, class II invariant chain	27.2216	4.07683	0.149765	9.91433e-05	0.000904671
NM_004807	HS6ST1	heparan sulfate 6-O-sulfotransferase 1	2590.93	389.291	0.150252	6.05676e-48	9.72159e-46
NM_032808	LINGO1	leucine rich repeat and Ig domain containing 1	15.9866	2.41058	0.150788	0.00483773	0.0288203
NM_033132	ZIC5	Zic family member 5	132.174	20.0177	0.151449	1.42465e-16	4.84331e-15
NM_014448	ARHGEF16	Rho guanine nucleotide exchange factor (GEF) 16	24.4209	3.70467	0.151701	0.000186446	0.00160201
NM_014033	METTL7A	methyltransferase like 7A	375.581	56.9897	0.151737	3.08504e-37	3.24792e-35
NM_005586	MDFI	MyoD family inhibitor	2009.63	305.727	0.152132	2.09115e-43	2.86356e-41
NM_030651	PRRT1	proline-rich transmembrane protein 1	18.2207	2.78274	0.152724	0.00351799	0.0219082
NM_014717	ZNF536	zinc finger protein 536	35.6559	5.4682	0.15336	9.07105e-06	0.000101852
NM_001145033	C11ORF96	chromosome 11 open reading frame 96	166.098	25.4802	0.153405	7.69998e-20	3.31387e-18
NM_001406	EFNB3	ephrin-B3	136.391	20.9396	0.153526	3.81935e-17	1.35983e-15
NM_020752	GPR158	G protein-coupled receptor 158	298.71	45.8644	0.153541	1.35798e-30	1.06795e-28
NM_001109903	RNFT2	ring finger protein, transmembrane 2	53.5933	8.24529	0.153849	5.60696e-08	8.69324e-07
NM_005512	LRRC32	leucine rich repeat containing 32	16.8525	2.59383	0.153914	0.00209701	0.0138635
NM_153456	HS6ST3	heparan sulfate 6-O-sulfotransferase 3	16.8043	2.59383	0.154356	0.00451571	0.0271414
NM_002428	MMP15	matrix metallopeptidase 15 (membrane-inserted)	2537.15	393.357	0.155039	1.94606e-90	1.46568e-87
NM_203451	SERTM1	serine-rich and transmembrane domain containing 1	61.9311	9.63667	0.155603	2.4577e-08	3.9807e-07
NM_175617	MT1E	metallothionein 1E	207.446	32.3398	0.155895	2.51657e-22	1.22892e-20
NM_004961	GABRE	gamma-aminobutyric acid (GABA) A receptor, epsilon	143.767	22.4226	0.155965	3.95441e-13	1.03385e-11
NM_001164749	NPAS3	neuronal PAS domain protein 3	21.9035	3.42979	0.156587	0.000616777	0.00469585
NM_001195430	N/A	N/A	1143.97	179.489	0.156901	4.80041e-34	4.35192e-32
NM_032623	MGARP	mitochondria-localized glutamic acid-rich protein	105.519	16.5935	0.157256	2.96631e-13	7.87078e-12
NM_012113	CA14	carbonic anhydrase XIV	18.8355	2.966	0.157468	0.00115442	0.00824874
NM_030632	ASXL3	additional sex combs like transcriptional regulator 3	31.706	5.00441	0.157838	4.34585e-05	0.000425077
NM_021195	CLDN6	claudin 6	398.985	63.0936	0.158135	2.13203e-32	1.81519e-30
NM_002825	PTN	pleiotrophin	3549.67	563.965	0.158878	1.35624e-26	8.55518e-25
NM_000246	CIITA	class II, major histocompatibility complex, transactivator	140.464	22.3366	0.159021	4.54235e-16	1.47755e-14
NM_198573	ENHO	energy homeostasis associated	113.306	18.3458	0.161913	7.64857e-14	2.12145e-12
NM_178448	SAPCD2	suppressor APC domain containing 2	330.368	53.9377	0.163266	8.81058e-31	6.98497e-29
NM_058164	OLFM2	olfactomedin 2	942.519	153.917	0.163304	3.18212e-59	7.41812e-57
NM_003713	PPAP2B	phosphatidic acid phosphatase type 2B	1481.19	241.947	0.163347	1.33957e-73	5.35334e-71
NM_005949	MT1F	metallothionein 1F	26.6711	4.35737	0.163374	0.000216347	0.00183319
NM_001822	CHN1	chimerin 1	44.0098	7.22609	0.164193	2.64121e-06	3.24875e-05
NM_005634	SOX3	SRY (sex determining region Y)-box 3	72.6317	12.0472	0.165868	2.39559e-09	4.41303e-08
NM_001194986	TRABD2B	TraB domain containing 2B	61.915	10.2837	0.166094	5.76867e-08	8.90868e-07
NM_014244	ADAMTS2	ADAM metallopeptidase with thrombospondin type 1 motif, 2	836.063	139.001	0.166257	3.21738e-31	2.59271e-29
NM_024923	NUP210	nucleoporin 210kDa	1683.9	280.213	0.166407	1.4948e-51	2.71029e-49
NM_173570	ZDHHC23	zinc finger, DHHC-type containing 23	77.4155	12.8832	0.166416	8.05017e-10	1.56854e-08
NM_014935	PLEKHA6	pleckstrin homology domain containing, family A member 6	60.0446	10.0088	0.16669	3.63893e-08	5.78859e-07
NM_025059	CCDC170	coiled-coil domain containing 170	42.7703	7.13446	0.166809	0.00128631	0.00908347
NM_001710	CFB	complement factor B	42.722	7.13446	0.166997	1.00058e-06	1.29585e-05
NM_006633	IQGAP2	IQ motif containing GTPase activating protein 2	287.716	48.0917	0.16715	7.55365e-29	5.37875e-27
NM_015441	OLFML2B	olfactomedin-like 2B	1437.48	241.564	0.168047	2.53362e-70	8.85953e-68
NM_005630	SLCO2A1	solute carrier organic anion transporter family, member 2A1	380.807	64.0269	0.168135	4.9243e-11	1.075e-09
NM_014562	OTX1	orthodenticle homeobox 1	25.2386	4.26574	0.169017	0.000656309	0.00496378
NM_033641	COL4A6	collagen, type IV, alpha 6	34.4584	5.84037	0.16949	8.64534e-05	0.000800062
NM_002019	FLT1	fms-related tyrosine kinase 1	46.9714	7.97041	0.169687	0.000233265	0.00196464
NM_001031804	MAF	v-maf avian musculoaponeurotic fibrosarcoma oncogene homolog	244.936	41.6043	0.169858	2.42725e-16	8.08342e-15
NM_020796	SEMA6A	sema domain, transmembrane domain (TM), and cytoplasmic domain, (semaphorin) 6A	1869.99	318.491	0.170317	1.88792e-75	8.21539e-73
NM_001077195	ZNF436	zinc finger protein 436	195.19	33.2617	0.170407	1.36385e-20	6.05601e-19
NM_003467	CXCR4	chemokine (C-X-C motif) receptor 4	22.1385	3.7963	0.17148	0.00100454	0.00729092
NM_003012	SFRP1	secreted frizzled-related protein 1	1836.11	316.55	0.172403	1.6221e-50	2.78632e-48
NM_017770	ELOVL2	ELOVL fatty acid elongase 2	147.845	25.5775	0.173002	2.21814e-16	7.45036e-15
NM_020981	B3GALT1	UDP-Gal:betaGlcNAc beta 1,3-galactosyltransferase, polypeptide 1	150.994	26.1273	0.173036	2.88663e-17	1.04292e-15
NM_002248	KCNN1	potassium channel, calcium activated intermediate/small conductance subfamily N alpha, member 1	17.6702	3.05763	0.173038	0.00371066	0.0229653
NM_005733	KIF20A	kinesin family member 20A	1679.66	290.955	0.173223	4.0613e-74	1.65684e-71
NR_039982	LINC00639	long intergenic non-protein coding RNA 639	28.3065	4.90713	0.173357	0.000179743	0.00154917
NM_014079	KLF15	Kruppel-like factor 15	20.1555	3.52142	0.174713	0.003703	0.0229324
NM_001447	FAT2	FAT atypical cadherin 2	43.4432	7.59825	0.174901	6.77885e-06	7.82225e-05
NM_001801	CDO1	cysteine dioxygenase type 1	540.82	94.9006	0.175475	6.02692e-28	4.09789e-26
NM_004522	KIF5C	kinesin family member 5C	3820.11	673.037	0.176183	2.38656e-90	1.73088e-87
NM_177400	NKX6-2	NK6 homeobox 2	177.858	31.4179	0.176646	4.48146e-10	8.92735e-09
NM_003979	GPRC5A	G protein-coupled receptor, class C, group 5, member A	51.3109	9.08125	0.176985	9.11071e-07	1.19017e-05
NM_178550	C1ORF110	chromosome 1 open reading frame 110	14.6184	2.59383	0.177436	0.00553515	0.0324908
NM_002126	HLF	hepatic leukemia factor	14.6023	2.59383	0.177632	0.00701202	0.0397767
NM_015069	ZNF423	zinc finger protein 423	1398.74	251.367	0.17971	2.48455e-27	1.64923e-25
NM_173495	PTCHD1	patched domain containing 1	131.939	23.7167	0.179755	2.44983e-15	7.63894e-14
NM_001482	GATM	glycine amidinotransferase (L-arginine:glycine amidinotransferase)	860.612	154.753	0.179818	2.72418e-17	9.86044e-16
NM_152527	SLC16A14	solute carrier family 16, member 14	128.272	23.0753	0.179893	1.43827e-14	4.2416e-13
NM_004416	DTX1	deltex 1, E3 ubiquitin ligase	63.3958	11.4918	0.181271	5.54462e-08	8.61704e-07
NM_001193451	TMTC1	transmembrane and tetratricopeptide repeat containing 1	22.9562	4.16846	0.181583	0.0018093	0.0121835
NM_022475	HHIP	hedgehog interacting protein	330.287	60.4138	0.182913	3.19462e-28	2.20271e-26
NM_001122955	BSCL2	Berardinelli-Seip congenital lipodystrophy 2 (seipin)	67.2493	12.3221	0.183231	4.74564e-08	7.44625e-07
NM_020770	CGN	cingulin	88.8274	16.3073	0.183584	1.55555e-06	1.96902e-05
NM_152376	UBXN10	UBX domain protein 10	26.6872	4.91279	0.184088	0.000299192	0.00245709
NM_030788	DCSTAMP	dendrocyte expressed seven transmembrane protein	22.1224	4.07683	0.184285	0.00239651	0.0155702
NM_005982	SIX1	SIX homeobox 1	119.977	22.2337	0.185317	4.99822e-13	1.29808e-11
NM_001112724	STK32A	serine/threonine kinase 32A	167.894	31.6927	0.188766	1.22303e-17	4.52727e-16
NM_053279	FAM167A	family with sequence similarity 167, member A	83.8507	15.8492	0.189017	1.69183e-09	3.17028e-08
NM_020809	ARHGAP20	Rho GTPase activating protein 20	38.7077	7.31771	0.18905	1.94244e-05	0.000203406
NM_001010000	ARHGAP28	Rho GTPase activating protein 28	90.3985	17.1433	0.189641	9.54917e-11	2.03473e-09
NM_002010	FGF9	fibroblast growth factor 9	31.2198	5.932	0.190007	0.000466565	0.0036633
NM_000905	NPY	neuropeptide Y	177.414	33.7368	0.190159	5.90552e-18	2.24984e-16
NM_207363	NCKAP5	NCK-associated protein 5	62.3109	11.8583	0.190309	5.06036e-08	7.90207e-07
NM_001372	DNAH9	dynein, axonemal, heavy chain 9	39.3226	7.50662	0.190899	1.29378e-05	0.000140362
NM_002910	RENBP	renin binding protein	22.7533	4.35737	0.191505	0.00115462	0.00824874
NM_018327	SPTLC3	serine palmitoyltransferase, long chain base subunit 3	100.014	19.279	0.192762	3.36956e-10	6.80234e-09
NM_006207	PDGFRL	platelet-derived growth factor receptor-like	23.0044	4.449	0.193397	0.00152116	0.0104959
NR_015399	LINC01102	long intergenic non-protein coding RNA 1102	21.0697	4.07683	0.193493	0.00141597	0.00988856
NM_005386	NNAT	neuronatin	19.1188	3.70467	0.193771	0.00166051	0.0113178
NM_006213	PHKG1	phosphorylase kinase, gamma 1 (muscle)	22.9562	4.449	0.193804	0.00316164	0.0199328
NM_001100829	TMEM170B	transmembrane protein 170B	783.857	152.537	0.194598	4.48961e-47	6.81516e-45
NM_001856	COL16A1	collagen, type XVI, alpha 1	1360.19	266.534	0.195953	4.55987e-59	1.02634e-56
NM_001217	CA11	carbonic anhydrase XI	100.291	19.7371	0.196798	3.84907e-07	5.30791e-06
NM_025130	HKDC1	hexokinase domain containing 1	131.81	25.944	0.196828	1.57256e-13	4.22994e-12
NM_152996	ST6GALNAC3	ST6 (alpha-N-acetyl-neuraminyl-2,3-beta-galactosyl-1,3)-N-acetylgalactosaminide alpha-2,6-sialyltransferase 3	66.2126	13.0608	0.197255	3.77721e-08	5.99881e-07
NM_138342	GLB1L2	galactosidase, beta 1-like 2	127.294	25.1137	0.197289	7.7858e-13	1.99819e-11
NM_001242868	SLAIN1	SLAIN motif family, member 1	29.4236	5.84037	0.198493	0.000651755	0.0049353
NM_002166	ID2	inhibitor of DNA binding 2, dominant negative helix-loop-helix protein	1069.93	212.482	0.198594	1.51105e-53	2.87276e-51
NM_001242833	NDRG4	NDRG family member 4	19.0706	3.80195	0.199362	0.0060216	0.0349354
NM_020404	CD248	CD248 molecule, endosialin	1492.7	297.803	0.199506	0.000361326	0.00290261
NM_152486	SAMD11	sterile alpha motif domain containing 11	163.249	32.7063	0.200346	5.64574e-16	1.83038e-14
NM_018967	SNTG1	syntrophin, gamma 1	23.5549	4.72953	0.200787	0.00235011	0.0153195
NM_001100619	CABLES1	Cdk5 and Abl enzyme substrate 1	65.3949	13.1524	0.201123	3.83442e-08	6.08473e-07
NM_018725	IL17RB	interleukin 17 receptor B	21.588	4.35172	0.20158	0.00195147	0.0130023
NM_001008537	KIAA2022	KIAA2022	62.3109	12.6027	0.202254	1.47246e-07	2.15983e-06
NM_006581	FUT9	fucosyltransferase 9 (alpha (1,3) fucosyltransferase)	17.403	3.52142	0.202345	0.00599348	0.0348159
NM_001604	PAX6	paired box 6	18.7712	3.80195	0.202542	0.00902446	0.04957
NM_152429	FGFBP3	fibroblast growth factor binding protein 3	103.172	20.9396	0.202957	9.4966e-11	2.02573e-09
NR_024360	ZFHX4-AS1	ZFHX4 antisense RNA 1	57.2761	11.6751	0.203839	3.58483e-07	4.98213e-06
NM_133261	GIPC3	GIPC PDZ domain containing family, member 3	166.771	34.0117	0.203942	1.91183e-13	5.12841e-12
NM_000961	PTGIS	prostaglandin I2 (prostacyclin) synthase	248.462	50.7715	0.204343	2.14513e-06	2.66028e-05
NM_002497	NEK2	NIMA-related kinase 2	118.55	24.2777	0.204788	5.58328e-12	1.33007e-10
NM_015888	HOOK1	hook microtubule-tethering protein 1	19.37	3.98521	0.205742	0.00391705	0.0240602
NM_016343	CENPF	centromere protein F, 350/400kDa	5861.16	1211.26	0.20666	1.65531e-76	8.10359e-74
NM_002975	CLEC11A	C-type lectin domain family 11, member A	145.969	30.2041	0.206922	1.13409e-07	1.68495e-06
NM_005296	LPAR4	lysophosphatidic acid receptor 4	94.4128	19.5482	0.207051	1.59742e-08	2.66193e-07
NM_001029996	N/A	N/A	15.1689	3.14925	0.207613	0.00848115	0.0468857
NM_002736	PRKAR2B	protein kinase, cAMP-dependent, regulatory, type II, beta	329.856	68.6704	0.208183	1.61189e-26	1.00843e-24
NM_015656	KIF26A	kinesin family member 26A	53.8123	11.2113	0.208341	3.29849e-06	3.9945e-05
NM_005460	SNCAIP	synuclein, alpha interacting protein	48.7613	10.1921	0.20902	1.04682e-05	0.000115878
NM_002121	HLA-DPB1	major histocompatibility complex, class II, DP beta 1	145.028	30.393	0.209566	5.44637e-14	1.53897e-12
NM_015307	FAM189A1	family with sequence similarity 189, member A1	97.1331	20.3842	0.209858	1.20514e-10	2.54027e-09
NM_053002	MED12L	mediator complex subunit 12-like	211.289	44.3814	0.21005	5.30815e-19	2.14761e-17
NM_016361	ACP6	acid phosphatase 6, lysophosphatidic	258.522	54.3959	0.210411	6.62224e-21	2.96743e-19
NM_024812	BAALC	brain and acute leukemia, cytoplasmic	158.71	33.445	0.21073	0.00135599	0.00951723
NM_020988	GNAO1	guanine nucleotide binding protein (G protein), alpha activating activity polypeptide O	36.4575	7.68988	0.210927	9.64888e-05	0.000882505
NM_001080850	CCDC30	coiled-coil domain containing 30	24.1054	5.09604	0.211406	0.00202622	0.0134454
NM_012306	FAIM2	Fas apoptotic inhibitory molecule 2	59.4137	12.6027	0.212117	1.58434e-06	2.00288e-05
NM_001099294	KIAA1644	KIAA1644	340.267	72.1862	0.212146	7.97655e-26	4.82089e-24
NM_018099	FAR2	fatty acyl CoA reductase 2	147.156	31.2233	0.212178	6.03543e-15	1.83518e-13
NM_175063	EMC10	ER membrane protein complex subunit 10	24.4209	5.18767	0.212428	0.00106066	0.00765288
NM_033655	CNTNAP3	contactin associated protein-like 3	119.822	25.4915	0.212745	9.73106e-12	2.26034e-10
NM_006120	HLA-DMA	major histocompatibility complex, class II, DM alpha	190.455	40.774	0.214088	9.69978e-17	3.3323e-15
NM_006762	LAPTM5	lysosomal protein transmembrane 5	25.538	5.4682	0.214121	0.00117885	0.00839731
NM_016932	SIX2	SIX homeobox 2	89.1205	19.0901	0.214205	7.50657e-09	1.30083e-07
NM_139056	ADAMTS16	ADAM metallopeptidase with thrombospondin type 1 motif, 16	2233.18	478.643	0.214333	2.14038e-64	6.16365e-62
NM_004274	AKAP6	A kinase (PRKA) anchor protein 6	240.809	51.6188	0.214355	1.9123e-20	8.45299e-19
NM_002661	PLCG2	phospholipase C, gamma 2 (phosphatidylinositol-specific)	55.2931	11.864	0.214566	1.74396e-06	2.18771e-05
NM_017709	FAM46C	family with sequence similarity 46, member C	49.6595	10.6559	0.214579	5.46434e-06	6.41888e-05
NM_005215	DCC	DCC netrin 1 receptor	50.5254	10.8504	0.214752	7.93462e-06	9.03872e-05
NM_018397	CHDH	choline dehydrogenase	95.7166	20.5731	0.214937	4.0443e-10	8.0977e-09
NM_033427	CTTNBP2	cortactin binding protein 2	56.4101	12.1389	0.21519	1.13519e-06	1.46245e-05
NM_006914	RORB	RAR-related orphan receptor B	19.37	4.16846	0.215202	0.00378977	0.0233736
NM_002022	FMO4	flavin containing monooxygenase 4	21.0536	4.54062	0.21567	0.00297656	0.0188831
NM_002612	PDK4	pyruvate dehydrogenase kinase, isozyme 4	32.2243	6.9512	0.215713	0.000530524	0.00409974
NM_201266	NRP2	neuropilin 2	18.7873	4.07683	0.217	0.00678237	0.0386644
NM_019114	EPB41L4B	erythrocyte membrane protein band 4.1 like 4B	20.4388	4.449	0.217674	0.00852109	0.0470558
NM_022143	LRRC4	leucine rich repeat containing 4	114.018	24.8275	0.217751	4.1808e-12	1.00699e-10
NM_020639	RIPK4	receptor-interacting serine-threonine kinase 4	140.01	30.5819	0.218427	3.64464e-13	9.59265e-12
NM_000307	POU3F4	POU class 3 homeobox 4	93.2734	20.3842	0.218542	1.04646e-05	0.000115878
NM_001033723	ZNF704	zinc finger protein 704	222.524	48.8304	0.219438	5.28191e-19	2.14586e-17
NM_015253	WSCD1	WSC domain containing 1	1456.03	320.346	0.220014	3.84775e-55	7.53467e-53
NM_031413	N/A	N/A	67.2975	14.9216	0.221726	4.67103e-07	6.38299e-06
NM_002727	SRGN	serglycin	461.56	102.396	0.221848	1.68364e-31	1.37371e-29
NM_001114120	DEPDC1	DEP domain containing 1	48.8739	10.8448	0.221893	6.13278e-06	7.14834e-05
NM_024761	MOB3B	MOB kinase activator 3B	119.239	26.4994	0.222237	1.34079e-11	3.05765e-10
NM_145175	FAM84A	family with sequence similarity 84, member A	847.128	188.296	0.222275	5.44993e-39	6.24097e-37
NM_001030060	SAMD5	sterile alpha motif domain containing 5	45.7578	10.1921	0.22274	1.20566e-05	0.000131895
NM_003105	SORL1	sortilin-related receptor, L(DLR class) A repeats containing	654.04	146.239	0.223593	7.54826e-37	7.82064e-35
NM_006841	SLC38A3	solute carrier family 38, member 3	215.784	48.275	0.223719	3.74978e-10	7.53109e-09
NM_000927	ABCB1	ATP-binding cassette, sub-family B (MDR/TAP), member 1	265.439	59.3946	0.22376	7.04572e-14	1.96818e-12
NR_027906	MLLT4-AS1	MLLT4 antisense RNA 1 (head to head)	25.2386	5.65146	0.223921	0.00168748	0.0114864
NM_000624	SERPINA5	serpin peptidase inhibitor, clade A (alpha-1 antiproteinase, antitrypsin), member 5	35.4048	7.97041	0.225122	0.000100004	0.000910826
NM_020405	PLXDC1	plexin domain containing 1	53.8605	12.1389	0.225376	4.3321e-06	5.16948e-05
NM_001080414	CCDC88C	coiled-coil domain containing 88C	224.903	50.7828	0.225799	5.107e-19	2.07911e-17
NM_020873	LRRN1	leucine rich repeat neuronal 1	1840.54	415.751	0.225885	1.12333e-58	2.47158e-56
NM_000623	BDKRB2	bradykinin receptor B2	42.6416	9.63667	0.225992	4.06847e-05	0.000399743
NM_001001995	GPM6B	glycoprotein M6B	961.219	217.464	0.226237	1.50912e-22	7.55793e-21
NM_001547	IFIT2	interferon-induced protein with tetratricopeptide repeats 2	62.3914	14.1773	0.227232	6.36836e-07	8.48912e-06
NM_014932	NLGN1	neuroligin 1	603.504	137.416	0.227696	7.6299e-36	7.32396e-34
NM_130386	COLEC12	collectin sub-family member 12	311.87	71.1557	0.228158	6.29001e-24	3.37455e-22
NM_021021	SNTB1	syntrophin, beta 1 (dystrophin-associated protein A1, 59kDa, basic component 1)	87.2984	19.926	0.228252	6.40123e-09	1.1244e-07
NM_002374	MAP2	microtubule-associated protein 2	481.673	110.464	0.229333	6.72942e-16	2.17093e-14
NM_018945	PDE7B	phosphodiesterase 7B	42.0911	9.72829	0.231125	4.36683e-05	0.000426703
NM_005467	NAALAD2	N-acetylated alpha-linked acidic dipeptidase 2	60.9106	14.0857	0.231252	1e-06	1.29585e-05
NM_138356	SHF	Src homology 2 domain containing F	54.4593	12.6027	0.231414	3.31433e-06	4.01105e-05
NM_001018115	FANCD2	Fanconi anemia, complementation group D2	87.1858	20.2009	0.2317	2.49574e-08	4.03564e-07
NM_003619	PRSS12	protease, serine, 12 (neurotrypsin, motopsin)	153.115	35.489	0.23178	3.77596e-13	9.92496e-12
NM_001532	SLC29A2	solute carrier family 29 (equilibrative nucleoside transporter), member 2	82.0062	19.1761	0.233837	0.00428192	0.0259352
NM_002196	INSM1	insulinoma-associated 1	73.8936	17.3265	0.23448	3.46035e-08	5.52245e-07
NM_001039538	MAP2	microtubule-associated protein 2	22.4379	5.2793	0.235285	0.00324141	0.0204028
NM_004615	TSPAN7	tetraspanin 7	157.664	37.1609	0.235697	2.13916e-13	5.71474e-12
NM_030636	EEPD1	endonuclease/exonuclease/phosphatase family domain containing 1	177.018	41.7932	0.236096	1.26921e-14	3.76002e-13
NM_005063	SCD	stearoyl-CoA desaturase (delta-9-desaturase)	21134.9	4997.38	0.236451	2.1522e-75	9.16184e-73
NM_032538	TTBK1	tau tubulin kinase 1	208.424	49.2998	0.236536	2.10167e-16	7.08347e-15
NM_021116	ADCY1	adenylate cyclase 1 (brain)	151.01	35.8669	0.237514	3.95362e-13	1.03385e-11
NM_031935	HMCN1	hemicentin 1	643.542	153.115	0.237926	1.90679e-33	1.69721e-31
NM_174942	GAS2L3	growth arrest-specific 2 like 3	140.09	33.3646	0.238166	1.72093e-12	4.27654e-11
NM_174936	PCSK9	proprotein convertase subtilisin/kexin type 9	40.6908	9.72829	0.239079	7.44566e-05	0.000697279
NM_001029858	SLC35F1	solute carrier family 35, member F1	1422.65	340.129	0.239081	3.22255e-24	1.76268e-22
NM_000090	COL3A1	collagen, type III, alpha 1	15220.2	3642.94	0.239349	1.24461e-74	5.18551e-72
NM_004887	CXCL14	chemokine (C-X-C motif) ligand 14	3698.21	889.128	0.240421	5.67907e-63	1.6117e-60
NM_052846	EMILIN3	elastin microfibril interfacer 3	50.4932	12.1445	0.240518	2.64337e-05	0.000269176
NM_003269	NR2E1	nuclear receptor subfamily 2, group E, member 1	649.011	156.328	0.240871	4.542e-35	4.23531e-33
NM_002758	MAP2K6	mitogen-activated protein kinase kinase 6	47.7086	11.4918	0.240875	2.50245e-05	0.000256024
NM_173662	RNF175	ring finger protein 175	39.6219	9.54504	0.240903	5.99983e-05	0.000571721
NM_001031690	FAM131B	family with sequence similarity 131, member B	20.2359	4.91279	0.242776	0.00494119	0.0293652
NM_207361	FREM2	FRAS1 related extracellular matrix protein 2	135.841	32.9925	0.242876	7.45347e-12	1.75425e-10
NM_006168	NKX6-1	NK6 homeobox 1	38.4888	9.36178	0.243234	0.000110782	0.00100107
NM_001080421	UNC13A	unc-13 homolog A (C. elegans)	399.974	97.3972	0.243509	1.77885e-12	4.40931e-11
NM_020911	PLXNA4	plexin A4	1502.49	365.952	0.243564	2.365e-49	3.9247e-47
NR_002330	ST7-AS1	ST7 antisense RNA 1	36.4736	8.89799	0.243957	0.000307052	0.00251156
NM_002993	CXCL6	chemokine (C-X-C motif) ligand 6	226.046	55.2205	0.244289	5.85854e-17	2.05227e-15
NM_000494	COL17A1	collagen, type XVII, alpha 1	18.5362	4.54062	0.24496	0.00795326	0.0442949
NM_002129	HMGB2	high mobility group box 2	63.5406	15.5743	0.245108	0.000601735	0.00459653
NR_038291	LINC00707	long intergenic non-protein coding RNA 707	146.155	35.8612	0.245364	0.000668831	0.00504121
NM_018136	ASPM	asp (abnormal spindle) homolog, microcephaly associated (Drosophila)	539.5	132.972	0.246473	2.98853e-17	1.07576e-15
NM_001408	CELSR2	cadherin, EGF LAG seven-pass G-type receptor 2	2778.76	686.618	0.247095	3.2364e-36	3.20076e-34
NM_007148	RNF112	ring finger protein 112	150.913	37.3385	0.247417	1.49967e-12	3.74095e-11
NM_002442	MSI1	musashi RNA-binding protein 1	1030.36	255.46	0.247934	1.16026e-22	5.85571e-21
NM_004418	DUSP2	dual specificity phosphatase 2	29.1403	7.22609	0.247976	0.00176293	0.0119205
NM_003498	SNN	stannin	1548.66	384.464	0.248257	6.44659e-48	1.02632e-45
NM_006587	CORIN	corin, serine peptidase	45.6934	11.3945	0.24937	6.61393e-05	0.000625067
NM_006895	HNMT	histamine N-methyltransferase	218.607	54.5848	0.249694	2.25681e-16	7.56726e-15
NM_152753	SCUBE3	signal peptide, CUB domain, EGF-like 3	872.25	219.622	0.251788	1.46971e-37	1.56413e-35
NM_001718	BMP6	bone morphogenetic protein 6	103.771	26.1386	0.251887	7.92281e-09	1.36932e-07
NM_006588	SULT1C4	sulfotransferase family, cytosolic, 1C, member 4	97.6192	24.6556	0.252569	1.7095e-08	2.81779e-07
NM_012084	GLUD2	glutamate dehydrogenase 2	30.0384	7.59825	0.252951	0.000890108	0.00653547
NM_021136	RTN1	reticulon 1	532.811	134.999	0.253372	2.02644e-28	1.40218e-26
NM_022370	ROBO3	roundabout, axon guidance receptor, homolog 3 (Drosophila)	131.495	33.359	0.25369	1.37218e-10	2.87074e-09
NM_001166271	SPATA13	spermatogenesis associated 13	244.444	62.0914	0.254011	1.64552e-17	6.02291e-16
NM_001080471	PEAR1	platelet endothelial aggregation receptor 1	496.144	126.576	0.25512	6.29743e-14	1.77179e-12
NM_001790	CDC25C	cell division cycle 25C	56.6291	14.4522	0.255208	1.21736e-05	0.000132804
NM_052966	FAM129A	family with sequence similarity 129, member A	3663.52	934.985	0.255215	1.3251e-59	3.20346e-57
NM_019035	PCDH18	protocadherin 18	338.097	86.4608	0.255728	1.61602e-21	7.51662e-20
NM_004701	CCNB2	cyclin B2	818.914	210.357	0.256873	3.5426e-36	3.46856e-34
NM_001085480	FAM162B	family with sequence similarity 162, member B	31.2198	8.06204	0.258235	0.00121337	0.00861503
NM_015688	FAM184B	family with sequence similarity 184, member B	1019.98	263.648	0.258483	1.16864e-38	1.31519e-36
NM_020764	CASKIN1	CASK interacting protein 1	50.1939	12.9748	0.258494	5.2739e-05	0.000507986
NM_198545	DRAXIN	dorsal inhibitory axon guidance protein	394.143	102.115	0.259082	2.34086e-23	1.21911e-21
NM_178562	TSPAN33	tetraspanin 33	60.3922	15.6603	0.25931	2.46813e-06	3.04542e-05
NM_021255	PELI2	pellino E3 ubiquitin protein ligase family member 2	495.51	129.067	0.260474	2.47925e-27	1.64923e-25
NM_134428	RFX3	regulatory factor X, 3 (influences HLA class II expression)	65.0634	16.96	0.260669	4.67005e-06	5.55245e-05
NM_018131	CEP55	centrosomal protein 55kDa	282.209	73.6692	0.261045	0.00145201	0.0100898
NM_004098	EMX2	empty spiracles homeobox 2	45.4262	11.8583	0.261046	9.24174e-05	0.000849234
NM_023002	HAPLN4	hyaluronan and proteoglycan link protein 4	63.1608	16.4906	0.261089	1.94422e-06	2.42804e-05
NM_021032	FGF12	fibroblast growth factor 12	88.8694	23.2529	0.261652	9.007e-08	1.35569e-06
NM_017805	RASIP1	Ras interacting protein 1	26.0402	6.85392	0.263206	0.00488931	0.0290922
NM_003955	SOCS3	suppressor of cytokine signaling 3	1146.33	301.983	0.263435	3.35227e-11	7.45109e-10
NM_014862	ARNT2	aryl-hydrocarbon receptor nuclear translocator 2	2780.15	732.404	0.26344	1.43294e-53	2.75096e-51
NM_206967	C16ORF74	chromosome 16 open reading frame 74	23.8543	6.29851	0.264041	0.00353564	0.0219863
NR_024606	N/A	N/A	33.6729	8.89234	0.26408	0.000538083	0.00415323
NM_001150	ANPEP	alanyl (membrane) aminopeptidase	1179.83	313.503	0.265718	1.27734e-39	1.48886e-37
NM_005030	PLK1	polo-like kinase 1	1907.24	507.33	0.266003	1.50958e-27	1.01933e-25
NM_007069	PLA2G16	phospholipase A2, group XVI	45.9767	12.2305	0.266015	0.000128395	0.00114387
NM_207517	ADAMTSL3	ADAMTS-like 3	441.521	117.592	0.266335	3.82756e-24	2.08198e-22
NM_016341	PLCE1	phospholipase C, epsilon 1	287.124	76.6408	0.266926	7.19831e-09	1.25184e-07
NM_013261	PPARGC1A	peroxisome proliferator-activated receptor gamma, coactivator 1 alpha	221.942	59.4059	0.267665	3.26083e-15	1.01194e-13
NM_001080209	TMEM200C	transmembrane protein 200C	69.8632	18.7179	0.267922	1.71786e-06	2.15774e-05
NM_014875	KIF14	kinesin family member 14	888.474	238.071	0.267954	6.88704e-20	2.97709e-18
NM_000922	PDE3B	phosphodiesterase 3B, cGMP-inhibited	82.167	22.0561	0.26843	4.8189e-07	6.55758e-06
NM_004091	E2F2	E2F transcription factor 2	188.14	50.8631	0.270347	2.9281e-13	7.77991e-12
NM_024053	CENPM	centromere protein M	31.9892	8.71474	0.272427	0.001651	0.0112648
NM_001012973	PLAC9	placenta-specific 9	27.5049	7.50662	0.27292	0.00271453	0.0174396
NM_032385	FAXDC2	fatty acid hydroxylase domain containing 2	51.8614	14.1773	0.273369	7.11318e-05	0.0006687
NM_182526	TMEM229B	transmembrane protein 229B	39.5898	10.8448	0.273929	0.000303217	0.00248435
NM_001067	TOP2A	topoisomerase (DNA) II alpha 170kDa	6135.75	1681.19	0.273999	3.93193e-22	1.90111e-20
NM_014587	SOX8	SRY (sex determining region Y)-box 8	401.119	110.091	0.274461	8.98056e-23	4.57962e-21
NM_006206	PDGFRA	platelet-derived growth factor receptor, alpha polypeptide	748.452	205.514	0.274585	2.11401e-32	1.80771e-30
NM_015204	THSD7A	thrombospondin, type I, domain containing 7A	45.4101	12.5054	0.275387	0.000164156	0.00142613
NM_006378	SEMA4D	sema domain, immunoglobulin domain (Ig), transmembrane domain (TM) and short cytoplasmic domain, (semaphorin) 4D	55.8114	15.3798	0.275567	2.62436e-05	0.000267378
NM_014405	CACNG4	calcium channel, voltage-dependent, gamma subunit 4	2039.9	562.695	0.275845	5.55165e-46	8.11286e-44
NM_005480	TROAP	trophinin associated protein	430.653	119.064	0.276474	6.93375e-07	9.1741e-06
NM_022140	EPB41L4A	erythrocyte membrane protein band 4.1 like 4A	162.1	44.8452	0.276651	1.2142e-11	2.78414e-10
NR_003525	N/A	N/A	62.5299	17.3265	0.277092	1.21695e-05	0.000132804
NM_032821	N/A	N/A	42.3744	11.7724	0.277818	0.000291863	0.00240036
NM_006087	TUBB4A	tubulin, beta 4A class IVa	122.948	34.1893	0.278079	0.000273364	0.0022663
NM_021992	TMSB15A	thymosin beta 15a	148.904	41.6959	0.280018	1.62232e-08	2.69909e-07
NM_030820	COL21A1	collagen, type XXI, alpha 1	57.5433	16.1184	0.28011	1.09532e-05	0.000120701
NM_000891	KCNJ2	potassium channel, inwardly rectifying subfamily J, member 2	344.944	96.6642	0.280231	7.63611e-20	3.29362e-18
NM_138736	GNAO1	guanine nucleotide binding protein (G protein), alpha activating activity polypeptide O	366.407	102.762	0.28046	2.34984e-05	0.000242054
NM_198493	ANKRD45	ankyrin repeat domain 45	75.529	21.2201	0.280953	7.63699e-07	1.0057e-05
NM_001001994	GPM6B	glycoprotein M6B	128.784	36.2277	0.281305	0.00254416	0.0164422
NM_030797	FAM49A	family with sequence similarity 49, member A	177.964	50.2217	0.282202	8.14576e-13	2.07913e-11
NM_001076781	ZNF391	zinc finger protein 391	29.5362	8.34258	0.282453	0.0062514	0.0361162
NM_017525	CDC42BPG	CDC42 binding protein kinase gamma (DMPK-like)	71.4503	20.2009	0.282727	8.89531e-06	0.000100166
NM_004137	KCNMB1	potassium channel subfamily M regulatory beta subunit 1	36.9758	10.4726	0.283229	0.00164157	0.011216
NM_005127	CLEC2B	C-type lectin domain family 2, member B	31.706	8.98962	0.283531	0.00183015	0.0123028
NM_004947	DOCK3	dedicator of cytokinesis 3	254.262	72.1975	0.283949	7.99349e-16	2.56184e-14
NM_024560	ACSS3	acyl-CoA synthetase short-chain family member 3	844.684	240.264	0.284443	1.00973e-18	4.02698e-17
NM_201286	USP51	ubiquitin specific peptidase 51	42.9731	12.2305	0.284608	0.000140897	0.00124282
NM_014431	PALD1	phosphatase domain containing, paladin 1	301.553	85.9053	0.284877	8.27457e-09	1.4276e-07
NR_037883	N/A	N/A	321.988	91.826	0.285185	2.98183e-19	1.23447e-17
NM_052907	TMEM132B	transmembrane protein 132B	491.437	140.37	0.285632	7.13778e-25	4.1238e-23
NM_019073	SPATA6	spermatogenesis associated 6	493.024	140.84	0.285665	1.72564e-24	9.57266e-23
NM_001161546	PROB1	proline-rich basic protein 1	71.9847	20.659	0.286992	0.000287495	0.00237141
NM_003836	DLK1	delta-like 1 homolog (Drosophila)	3086.09	887.632	0.287624	2.63403e-47	4.06139e-45
NM_001145673	SORBS2	sorbin and SH3 domain containing 2	45.378	13.0608	0.287823	0.000598127	0.00457342
NM_153000	APCDD1	adenomatosis polyposis coli down-regulated 1	59.5263	17.1433	0.287995	1.34879e-05	0.000145598
NM_144698	ANKRD35	ankyrin repeat domain 35	88.9499	25.6691	0.28858	3.04626e-07	4.27918e-06
NM_007257	PNMA2	paraneoplastic Ma antigen 2	405.111	117.031	0.288887	4.27873e-21	1.93949e-19
NM_001098272	HMGCS1	3-hydroxy-3-methylglutaryl-CoA synthase 1 (soluble)	51.5781	14.916	0.289192	0.000112467	0.00101537
NM_012074	DPF3	D4, zinc and double PHD fingers, family 3	399.899	115.732	0.289402	2.1391e-20	9.43421e-19
NM_005573	LMNB1	lamin B1	680.302	197.188	0.289853	2.82942e-12	6.87417e-11
NM_182553	CNIH2	cornichon family AMPA receptor auxiliary protein 2	633.186	183.566	0.289909	3.868e-06	4.64112e-05
NM_020445	ACTR3B	ARP3 actin-related protein 3 homolog B (yeast)	34.1912	9.9172	0.290051	0.00245262	0.0159241
NM_018660	ZNF395	zinc finger protein 395	608.549	176.518	0.290063	1.04314e-26	6.61057e-25
NM_024429	PRKAG2	protein kinase, AMP-activated, gamma 2 non-catalytic subunit	30.3056	8.80637	0.290585	0.00303595	0.0192208
NM_194298	SLC16A9	solute carrier family 16, member 9	393.438	114.352	0.290647	9.16804e-21	4.08949e-19
NM_021244	RRAGD	Ras-related GTP binding D	447.411	130.195	0.290996	9.11332e-23	4.63525e-21
NM_133265	AMOT	angiomotin	50.4932	14.7327	0.291776	0.000106953	0.000968266
NM_001332	CTNND2	catenin (cadherin-associated protein), delta 2	925.667	270.216	0.291915	8.64906e-32	7.11622e-30
NM_001255	CDC20	cell division cycle 20	2103.77	614.273	0.291987	1.36059e-43	1.90307e-41
NM_001733	C1R	complement component 1, r subcomponent	405.16	119.247	0.294322	5.98074e-21	2.68612e-19
NM_031300	MXD3	MAX dimerization protein 3	68.73	20.2925	0.29525	8.10697e-06	9.20828e-05
NM_139245	PPM1L	protein phosphatase, Mg2+/Mn2+ dependent, 1L	65.5495	19.365	0.295425	7.09035e-05	0.000666874
NM_031455	CCDC3	coiled-coil domain containing 3	259.928	76.8184	0.295537	7.59957e-16	2.43959e-14
NM_005775	SORBS3	sorbin and SH3 domain containing 3	54.411	16.1241	0.296338	8.58195e-05	0.000796076
NM_033119	NKD1	naked cuticle homolog 1 (Drosophila)	57.0732	16.9544	0.297064	0.000357264	0.00287425
NM_018431	DOK5	docking protein 5	230.254	68.4872	0.297442	1.47795e-14	4.34553e-13
NM_001237	CCNA2	cyclin A2	1141.3	339.591	0.297548	1.10264e-35	1.04815e-33
NM_017793	RPP25	ribonuclease P/MRP 25kDa subunit	43.2243	12.8832	0.298055	0.000381735	0.00304486
NR_033378	LMCD1-AS1	LMCD1 antisense RNA 1 (head to head)	45.7578	13.7135	0.299698	0.000191148	0.00163954
NM_003412	ZIC1	Zic family member 1	830.581	249.07	0.299875	1.76913e-29	1.30238e-27
NM_020689	SLC24A3	solute carrier family 24 (sodium/potassium/calcium exchanger), member 3	112.44	33.7255	0.299941	4.50383e-08	7.08956e-07
NM_006461	SPAG5	sperm associated antigen 5	1880.7	565.637	0.300758	4.54336e-40	5.6309e-38
NM_024491	CEP70	centrosomal protein 70kDa	277.193	83.3975	0.300865	1.72105e-14	5.01511e-13
NM_032646	TTYH2	tweety family member 2	28.8892	8.70908	0.301466	0.00407707	0.0248873
NM_002391	MDK	midkine (neurite growth-promoting factor 2)	42.3261	12.7859	0.302081	0.00070636	0.00529959
NM_006845	KIF2C	kinesin family member 2C	1227.37	370.837	0.30214	1.71452e-35	1.62192e-33
NM_024042	METRN	meteorin, glial cell differentiation regulator	1185.12	358.893	0.302832	7.15922e-06	8.24173e-05
NM_032367	ZBED3	zinc finger, BED-type containing 3	76.7845	23.2585	0.302906	9.93783e-06	0.000110822
NM_004668	MGAM	maltase-glucoamylase	47.3771	14.3662	0.303231	0.000466033	0.0036606
NM_005258	GCHFR	GTP cyclohydrolase I feedback regulator	99.2063	30.1125	0.303534	5.46713e-07	7.35284e-06
NM_031299	CDCA3	cell division cycle associated 3	522.442	158.808	0.303972	1.27888e-22	6.43782e-21
NM_012310	KIF4A	kinesin family member 4A	1405.87	428.691	0.304929	7.46386e-37	7.77433e-35
NM_001162371	N/A	N/A	923.79	282.08	0.305351	2.05335e-29	1.50595e-27
NM_001211	BUB1B	BUB1 mitotic checkpoint serine/threonine kinase B	1206.33	368.867	0.305777	5.17684e-35	4.8044e-33
NM_030919	FAM83D	family with sequence similarity 83, member D	582.979	178.47	0.306135	4.06959e-24	2.2075e-22
NM_144683	DHRS13	dehydrogenase/reductase (SDR family) member 13	114.926	35.3114	0.307254	1.56165e-07	2.2804e-06
NM_002705	PPL	periplakin	121.538	37.4415	0.308064	1.34392e-08	2.27063e-07
NM_001080509	TSPAN11	tetraspanin 11	436.721	134.833	0.30874	8.2469e-20	3.54147e-18
NM_016564	CEND1	cell cycle exit and neuronal differentiation 1	407.008	125.746	0.308953	1.34129e-11	3.05765e-10
NM_004523	KIF11	kinesin family member 11	2448.43	756.584	0.309008	1.65606e-22	8.20985e-21
NM_004297	GNA14	guanine nucleotide binding protein (G protein), alpha 14	31.7381	9.81992	0.309405	0.00165835	0.011311
NM_003273	TM7SF2	transmembrane 7 superfamily member 2	287.475	89.0546	0.309782	4.62539e-15	1.41082e-13
NM_032521	PARD6B	par-6 family cell polarity regulator beta	45.7417	14.1716	0.309819	0.00021992	0.00186267
NM_024323	C19ORF57	chromosome 19 open reading frame 57	28.0875	8.70908	0.310069	0.00333034	0.0208821
NM_002214	ITGB8	integrin, beta 8	3029.74	939.52	0.310099	1.81629e-43	2.52246e-41
NM_004900	APOBEC3B	apolipoprotein B mRNA editing enzyme, catalytic polypeptide-like 3B	198.66	61.6163	0.310159	1.17048e-06	1.50692e-05
NM_000041	APOE	apolipoprotein E	926.16	287.714	0.310653	3.17335e-05	0.000317529
NM_004336	BUB1	BUB1 mitotic checkpoint serine/threonine kinase	1194.86	373.419	0.312522	9.3109e-34	8.36358e-32
NR_002186	N/A	N/A	63.0482	19.7428	0.313138	0.000123184	0.00110398
NM_012291	ESPL1	extra spindle pole bodies homolog 1 (S. cerevisiae)	686.354	214.99	0.313234	6.43437e-25	3.73881e-23
NM_138441	MB21D1	Mab-21 domain containing 1	81.05	25.3942	0.313316	6.34532e-06	7.36975e-05
NM_025231	ZSCAN16	zinc finger and SCAN domain containing 16	72.4289	22.7031	0.313454	6.72184e-06	7.77478e-05
NM_178507	OAF	OAF homolog (Drosophila)	950.651	298.095	0.313569	8.97843e-09	1.54224e-07
NM_173564	NYAP1	neuronal tyrosine-phosphorylated phosphoinositide-3-kinase adaptor 1	72.9311	22.8864	0.313808	1.07275e-05	0.000118548
NM_020242	KIF15	kinesin family member 15	674.475	212.196	0.314609	1.43023e-19	6.03596e-18
NM_152701	ABCA13	ATP-binding cassette, sub-family A (ABC1), member 13	53.5451	16.8684	0.315032	0.000292001	0.00240049
NM_018689	CEMIP	cell migration inducing protein, hyaluronan binding	3283.92	1036.77	0.315713	2.96793e-42	3.94643e-40
NM_000327	ROM1	retinal outer segment membrane protein 1	100.356	31.6927	0.315805	9.66238e-07	1.2572e-05
NM_000204	CFI	complement factor I	2127.9	673.015	0.316281	1.17568e-39	1.37858e-37
NM_145313	RASGEF1A	RasGEF domain family, member 1A	61.1456	19.365	0.316702	5.83801e-05	0.000557386
NM_005077	TLE1	transducin-like enhancer of split 1 (E(sp1) homolog, Drosophila)	811.34	257.058	0.316831	5.33102e-27	3.44528e-25
NM_005314	GRPR	gastrin-releasing peptide receptor	165.783	52.5464	0.316959	4.87215e-10	9.65652e-09
NM_032756	HPDL	4-hydroxyphenylpyruvate dioxygenase-like	34.79	11.028	0.316989	0.00236243	0.0153794
NM_031297	RNF208	ring finger protein 208	181.715	57.82	0.318191	0.00324701	0.0204315
NM_001080457	LRRC4B	leucine rich repeat containing 4B	1148.18	365.369	0.318214	1.32596e-30	1.04697e-28
NM_145655	GCNT2	glucosaminyl (N-acetyl) transferase 2, I-branching enzyme (I blood group)	47.6604	15.1965	0.31885	0.000539373	0.00415991
NM_002522	NPTX1	neuronal pentraxin I	629.416	200.876	0.319146	2.02508e-24	1.11705e-22
NR_026762	N/A	N/A	82.9686	26.4994	0.319391	7.2588e-06	8.34655e-05
NM_012472	LRRC6	leucine rich repeat containing 6	26.3878	8.4342	0.319625	0.00772638	0.0432527
NM_001201380	CNTNAP3B	contactin associated protein-like 3B	148.096	47.3587	0.319783	4.75157e-09	8.47406e-08
NM_020820	PREX1	phosphatidylinositol-3,4,5-trisphosphate-dependent Rac exchange factor 1	2096.61	672.654	0.320829	1.81284e-36	1.82046e-34
NM_004441	EPHB1	EPH receptor B1	122.008	39.1994	0.321285	6.74231e-08	1.03268e-06
NM_014553	TFCP2L1	transcription factor CP2-like 1	146.477	47.0725	0.321364	2.17862e-09	4.02849e-08
NM_003155	STC1	stanniocalcin 1	280.325	90.2514	0.321953	1.95298e-10	4.03836e-09
NM_005189	CBX2	chromobox homolog 2	313.718	101.096	0.322252	7.8058e-15	2.34437e-13
NM_003413	ZIC3	Zic family member 3	124.728	40.3102	0.323184	1.26045e-07	1.85859e-06
NM_004772	NREP	neuronal regeneration related protein	76.5656	24.7472	0.323216	1.82871e-05	0.000192319
NM_032227	TMEM164	transmembrane protein 164	81.7711	26.5051	0.324137	0.00228289	0.014931
NM_018664	BATF3	basic leucine zipper transcription factor, ATF-like 3	46.8748	15.1965	0.324193	0.000365278	0.0029291
NM_006101	NDC80	NDC80 kinetochore complex component	1082.88	351.186	0.324308	1.34278e-09	2.54544e-08
NM_002417	MKI67	marker of proliferation Ki-67	275.403	89.3238	0.324339	9.03422e-06	0.000101496
NM_001813	CENPE	centromere protein E, 312kDa	1875.97	609.966	0.325147	1.9292e-36	1.91764e-34
NM_144586	LYPD1	LY6/PLAUR domain containing 1	135.867	44.2038	0.325347	0.000115501	0.00103988
NM_147189	FAM110B	family with sequence similarity 110, member B	138.39	45.3146	0.32744	5.83606e-09	1.03142e-07
NM_002206	ITGA7	integrin, alpha 7	623.818	205.222	0.328977	1.25928e-13	3.41068e-12
NM_001039753	EML6	echinoderm microtubule associated protein like 6	169.23	55.8676	0.330127	2.32608e-10	4.77455e-09
NM_001352	DBP	D site of albumin promoter (albumin D-box) binding protein	37.8579	12.511	0.330474	0.00259223	0.0167087
NM_014586	HUNK	hormonally up-regulated Neu-associated kinase	174.516	57.7453	0.330888	8.21357e-10	1.5972e-08
NM_019601	SUSD2	sushi domain containing 2	108.732	36.0501	0.331551	9.32052e-07	1.21676e-05
NM_001085	SERPINA3	Alpha-1-antichymotrypsin Alpha-1-antichymotrypsin His-Pro-less	892.914	298.187	0.333948	9.8619e-27	6.26999e-25
NM_003469	SCG2	secretogranin II	864.109	288.831	0.334253	2.63228e-25	1.55726e-23
NM_080671	KCNE4	potassium channel, voltage gated subfamily E regulatory beta subunit 4	413.076	138.24	0.334661	3.82764e-18	1.47545e-16
NM_015341	NCAPH	non-SMC condensin I complex, subunit H	1026.13	343.862	0.335106	1.16506e-28	8.11891e-27
NM_018557	LRP1B	low density lipoprotein receptor-related protein 1B	310.251	104.068	0.335431	2.39204e-15	7.48258e-14
NM_001386	DPYSL2	dihydropyrimidinase-like 2	192.956	64.7825	0.335737	3.52585e-10	7.11053e-09
NM_182527	CABP7	calcium binding protein 7	235.379	79.229	0.336602	4.01049e-12	9.69548e-11
NM_001039960	SLC4A8	solute carrier family 4, sodium bicarbonate cotransporter, member 8	68.7783	23.1669	0.336835	2.97342e-05	0.000300286
NM_022746	MARC1	mitochondrial amidoxime reducing component 1	141.523	47.7195	0.337187	4.46905e-09	8.00667e-08
NM_031966	CCNB1	cyclin B1	2401.37	811.088	0.33776	3.36754e-14	9.68329e-13
NM_001231	CASQ1	calsequestrin 1 (fast-twitch, skeletal muscle)	202.102	68.2926	0.337912	2.56224e-11	5.7407e-10
NM_030949	PPP1R14C	protein phosphatase 1, regulatory (inhibitor) subunit 14C	54.4915	18.4374	0.338354	0.00011337	0.0010221
NM_001032283	TMPO	thymopoietin	197.569	66.9012	0.338622	5.51972e-11	1.19698e-09
NM_032818	ARHGEF39	Rho guanine nucleotide exchange factor (GEF) 39	67.8641	22.9837	0.338672	8.70447e-05	0.000804773
NM_005471	GNPDA1	glucosamine-6-phosphate deaminase 1	963.708	326.633	0.338934	3.5943e-27	2.36186e-25
NM_000313	PROS1	protein S (alpha)	961.389	326.375	0.339483	2.49424e-20	1.09023e-18
NM_000791	DHFR	dihydrofolate reductase	2926.44	997.202	0.340756	1.20185e-37	1.29311e-35
NM_003500	ACOX2	acyl-CoA oxidase 2, branched chain	248.474	84.8002	0.341283	8.71015e-13	2.21509e-11
NM_002253	KDR	kinase insert domain receptor	4862.27	1659.53	0.341307	5.41838e-41	6.98045e-39
NM_004040	RHOB	ras homolog family member B	4650.31	1588.57	0.341604	3.86697e-39	4.4543e-37
NM_006255	PRKCH	protein kinase C, eta	62.8132	21.495	0.342205	0.000130493	0.0011594
NM_006435	IFITM2	interferon induced transmembrane protein 2	75.7318	25.944	0.342577	2.66948e-05	0.000271551
NM_198461	LONRF2	LON peptidase N-terminal domain and ring finger 2	565.26	194.245	0.343637	1.03369e-19	4.40037e-18
NM_002334	LRP4	low density lipoprotein receptor-related protein 4	1537.16	529.501	0.344468	2.90478e-31	2.35047e-29
NM_002315	LMO1	LIM domain only 1 (rhombotin 1)	97.5066	33.6339	0.344939	2.19115e-05	0.000227383
NM_004252	SLC9A3R1	solute carrier family 9, subfamily A (NHE3, cation proton antiporter 3), member 3 regulator 1	970.99	334.964	0.344972	3.18975e-19	1.30947e-17
NR_038847	N/A	N/A	37.874	13.0665	0.344998	0.00283887	0.0181018
NM_004313	ARRB2	arrestin, beta 2	44.2931	15.2881	0.345158	0.00160819	0.0110265
NM_001002837	INPP5J	inositol polyphosphate-5-phosphatase J	53.3261	18.4374	0.345748	0.000264029	0.00219915
NM_001079512	TVP23A	trans-golgi network vesicle protein 23 homolog A (S. cerevisiae)	120.389	41.7016	0.346391	2.1281e-07	3.04178e-06
NM_004443	EPHB3	EPH receptor B3	367.376	127.779	0.347815	4.04478e-15	1.23758e-13
NM_152562	CDCA2	cell division cycle associated 2	651.325	226.831	0.348261	1.81003e-22	8.92796e-21
NM_007365	PADI2	peptidyl arginine deiminase, type II	495.14	172.63	0.348648	8.91066e-17	3.0774e-15
NM_003335	UBA7	ubiquitin-like modifier activating enzyme 7	183.202	64.0325	0.349519	1.03272e-09	1.98652e-08
NM_133465	KIAA1958	KIAA1958	177.868	62.2746	0.350118	2.02022e-09	3.74621e-08
NM_002523	NPTX2	neuronal pentraxin II	234.043	82.0921	0.350757	7.50834e-12	1.76505e-10
NR_002196	H19	H19, imprinted maternally expressed transcript (non-protein coding)	138.625	48.7387	0.351586	3.87532e-08	6.14466e-07
NM_030625	TET1	tet methylcytosine dioxygenase 1	182.918	64.6852	0.353629	1.85765e-09	3.46114e-08
NM_153183	NUDT10	nudix (nucleoside diphosphate linked moiety X)-type motif 10	143.052	50.7772	0.354957	5.62876e-05	0.000539777
NM_018492	PBK	PDZ binding kinase	951.555	338.4	0.355628	3.04984e-20	1.32716e-18
NM_198207	CERS1	ceramide synthase 1	54.4271	19.365	0.355796	0.000415643	0.00329252
NM_003385	VSNL1	visinin-like 1	65.865	23.4361	0.355821	0.000163633	0.00142222
NR_004053	N/A	N/A	439.415	156.431	0.355998	1.28794e-16	4.3938e-15
NM_004566	PFKFB3	6-phosphofructo-2-kinase/fructose-2,6-biphosphatase 3	219.157	78.1012	0.356371	3.47649e-11	7.70098e-10
NM_015101	COLGALT2	collagen beta(1-O)galactosyltransferase 2	1096.28	391.232	0.356873	1.99891e-26	1.23869e-24
NM_178012	TUBB2B	tubulin, beta 2B class IIb	5073.23	1812.6	0.357286	1.66024e-36	1.6845e-34
NM_016524	SYT17	synaptotagmin XVII	279.137	100.341	0.359467	1.15885e-12	2.90932e-11
NM_145288	ZNF296	zinc finger protein 296	35.6237	12.8775	0.361488	0.00458641	0.0275072
NM_012112	TPX2	TPX2, microtubule-associated	4341.91	1571.72	0.361989	2.2241e-19	9.28623e-18
NM_020343	RALGAPA2	Ral GTPase activating protein, alpha subunit 2 (catalytic)	699.572	253.239	0.361991	1.34063e-20	5.96642e-19
NM_001190737	NFIB	nuclear factor I/B	43.4915	15.7519	0.362184	0.00173845	0.0117794
NM_020225	STOX2	storkhead box 2	139.427	50.5939	0.36287	1.21634e-07	1.79762e-06
NM_005195	CEBPD	CCAAT/enhancer binding protein (C/EBP), delta	80.2323	29.1849	0.363755	3.01151e-05	0.000303507
NM_015463	CNRIP1	cannabinoid receptor interacting protein 1	134.862	49.1053	0.364114	3.01967e-07	4.24488e-06
NM_013313	YPEL1	yippee-like 1 (Drosophila)	74.0482	26.9632	0.364131	7.42584e-05	0.000695755
NM_004219	PTTG1	pituitary tumor-transforming 1	1323.43	482.274	0.364411	4.4432e-27	2.89059e-25
NM_016426	GTSE1	G-2 and S-phase expressed 1	1080.29	394.365	0.365053	1.39407e-24	7.822e-23
NM_012177	FBXO5	F-box protein 5	45.1429	16.4962	0.365422	0.00257693	0.0166265
NM_001098208	HNRNPF	heterogeneous nuclear ribonucleoprotein F	58.3288	21.3174	0.36547	0.00065716	0.00496662
NM_025049	PIF1	PIF1 5'-to-3' DNA helicase	223.764	81.8229	0.365666	4.61305e-10	9.16154e-09
NM_031464	RPS6KL1	ribosomal protein S6 kinase-like 1	41.5245	15.1965	0.365964	0.00254658	0.0164523
NM_014705	DOCK4	dedicator of cytokinesis 4	330.812	121.108	0.366094	1.15403e-13	3.13429e-12
NM_002048	GAS1	growth arrest-specific 1	179.883	65.8764	0.366218	2.29614e-09	4.2378e-08
NM_002338	LSAMP	limbic system-associated membrane protein	1081.56	396.311	0.366426	3.18003e-19	1.30822e-17
NM_014298	QPRT	quinolinate phosphoribosyltransferase	186.077	68.201	0.366521	2.43747e-06	3.00949e-05
NR_037847	N/A	N/A	83.6317	30.6679	0.366702	1.75519e-05	0.000185184
NM_000059	BRCA2	breast cancer 2, early onset	390.531	143.273	0.366867	1.96231e-15	6.16789e-14
NM_152259	TICRR	TOPBP1-interacting checkpoint and replication regulator	400.157	147.247	0.367973	3.43081e-15	1.06301e-13
NM_004787	SLIT2	slit homolog 2 (Drosophila)	1165.78	429.785	0.368667	1.59335e-24	8.88915e-23
NM_000047	ARSE	arylsulfatase E (chondrodysplasia punctata 1)	72.9311	26.9576	0.36963	7.21226e-05	0.000677689
NM_152694	ZCCHC5	zinc finger, CCHC domain containing 5	44.0902	16.3073	0.369863	0.00124641	0.00883358
NM_032199	ARID5B	AT rich interactive domain 5B (MRF1-like)	130.977	48.6528	0.371462	7.45447e-07	9.82986e-06
NM_018728	MYO5C	myosin VC	203.689	75.8049	0.37216	1.59826e-09	3.00645e-08
NM_002779	PSD	pleckstrin and Sec7 domain containing	111.526	41.507	0.372173	3.84939e-05	0.000380317
NM_020778	ALPK3	alpha-kinase 3	223.358	83.2142	0.37256	2.69227e-10	5.49167e-09
NM_001823	CKB	creatine kinase, brain	8849.75	3299.01	0.37278	1.16552e-07	1.73034e-06
NM_012294	RAPGEF5	Rap guanine nucleotide exchange factor (GEF) 5	32.5558	12.1389	0.372863	0.00772029	0.043231
NM_019858	GPR162	G protein-coupled receptor 162	54.6139	20.3842	0.373242	0.00273937	0.0175599
NM_013355	PKN3	protein kinase N3	482.81	180.331	0.373503	3.86271e-16	1.26699e-14
NM_002501	NFIX	nuclear factor I/X (CCAAT-binding transcription factor)	6492.72	2431.72	0.37453	1.37257e-26	8.61466e-25
NM_182513	SPC24	SPC24, NDC80 kinetochore complex component	80.9534	30.3873	0.375368	0.00185118	0.0124312
NM_014573	TMEM97	transmembrane protein 97	491.666	184.574	0.375405	3.9388e-16	1.28979e-14
NM_005654	NR2F1	nuclear receptor subfamily 2, group F, member 1	814.501	305.774	0.375412	7.93338e-08	1.20708e-06
NM_178229	IQGAP3	IQ motif containing GTPase activating protein 3	1109.93	416.827	0.375543	1.15552e-22	5.84689e-21
NM_138286	ZNF681	zinc finger protein 681	109.121	41.0489	0.376176	4.04282e-06	4.83608e-05
NM_005542	INSIG1	insulin induced gene 1	114.14	42.99	0.376642	2.82608e-06	3.45877e-05
NM_004179	TPH1	tryptophan hydroxylase 1	55.8275	21.0312	0.376718	0.000605114	0.00461603
NM_018304	PRR11	proline rich 11	2495.61	940.161	0.376726	5.49935e-30	4.14186e-28
NM_002223	ITPR2	inositol 1,4,5-trisphosphate receptor, type 2	1446.66	545.367	0.376983	4.68608e-26	2.86759e-24
NM_001113378	FANCI	Fanconi anemia, complementation group I	94.1295	35.4947	0.377084	2.40958e-05	0.000247817
NM_000946	PRIM1	primase, DNA, polypeptide 1 (49kDa)	124.232	46.8949	0.377478	0.000481781	0.00376316
NM_001128933	SYNPO2	synaptopodin 2	103.253	39.0161	0.37787	7.92918e-06	9.03779e-05
NR_037595	HHIP-AS1	HHIP antisense RNA 1	38.2055	14.4578	0.378423	0.00332413	0.0208498
NM_003265	TLR3	toll-like receptor 3	65.5978	24.8332	0.378567	0.000442042	0.00348754
NM_001099652	GPR137C	G protein-coupled receptor 137C	79.9972	30.3014	0.37878	4.43161e-05	0.000431955
NM_001202439	NCR3LG1	natural killer cell cytotoxicity receptor 3 ligand 1	156.408	59.3143	0.379227	3.74065e-08	5.94558e-07
NM_001113490	AMOT	angiomotin	188.002	71.7281	0.381529	8.9418e-09	1.53865e-07
NM_001142651	NEURL1B	neuralized E3 ubiquitin protein ligase 1B	199.546	76.1714	0.381724	8.09446e-07	1.06095e-05
NM_178557	NAT8L	N-acetyltransferase 8-like (GCN5-related, putative)	146.68	56.0565	0.382169	2.66814e-07	3.76966e-06
NM_152515	CKAP2L	cytoskeleton associated protein 2-like	660.777	252.603	0.382282	1.09636e-06	1.41616e-05
NM_018207	TRIM62	tripartite motif containing 62	487.369	186.469	0.382603	1.15432e-12	2.90167e-11
NM_181501	ITGA1	integrin, alpha 1	1920.93	735.267	0.382766	1.26962e-28	8.81624e-27
NM_007018	CNTRL	centriolin	358.484	137.513	0.383595	1.18457e-06	1.51908e-05
NM_002263	KIFC1	kinesin family member C1	1175.11	451.182	0.383948	4.2494e-23	2.19556e-21
NM_018101	CDCA8	cell division cycle associated 8	640.142	246.385	0.384891	7.01337e-18	2.65127e-16
NM_012242	DKK1	dickkopf WNT signaling pathway inhibitor 1	388.97	149.749	0.384988	5.04978e-14	1.43311e-12
NM_020675	SPC25	SPC25, NDC80 kinetochore complex component	328.883	127.051	0.386312	1.54257e-09	2.90448e-08
NM_014865	NCAPD2	non-SMC condensin I complex, subunit D2	3972.96	1535.45	0.386476	1.21784e-31	9.97818e-30
NM_014971	EFR3B	EFR3 homolog B (S. cerevisiae)	1871.01	725.756	0.387896	3.716e-25	2.18519e-23
NM_016371	HSD17B7	hydroxysteroid (17-beta) dehydrogenase 7	58.361	22.6975	0.388915	0.000550868	0.00424021
NM_002281	KRT81	keratin 81, type II	115.953	45.1144	0.389077	9.982e-07	1.29515e-05
NM_005342	HMGB3	high mobility group box 3	1805.43	707.885	0.392087	1.624e-26	1.01278e-24
NM_014975	MAST1	microtubule associated serine/threonine kinase 1	91.6541	35.9528	0.392267	8.25738e-05	0.000768517
NR_026845	URB1-AS1	URB1 antisense RNA 1 (head to head)	48.8096	19.1761	0.392875	0.00180291	0.012153
NM_007280	OIP5	Opa interacting protein 5	105.551	41.5127	0.393294	6.26026e-06	7.2796e-05
NM_013296	GPSM2	G-protein signaling modulator 2	441.234	173.924	0.394176	1.21321e-09	2.31776e-08
NM_015161	ARL6IP1	ADP-ribosylation factor-like 6 interacting protein 1	5854.46	2308.33	0.394286	7.14597e-32	5.92934e-30
NM_181842	ZBTB12	zinc finger and BTB domain containing 12	102.67	40.4935	0.394403	1.70087e-05	0.000180327
NM_004265	FADS2	fatty acid desaturase 2	6724.87	2654.79	0.394773	9.73956e-19	3.89225e-17
NM_015559	SETBP1	SET binding protein 1	666.749	263.82	0.395681	4.0503e-17	1.43683e-15
NM_004155	SERPINB9	serpin peptidase inhibitor, clade B (ovalbumin), member 9	40.974	16.2157	0.395756	0.00444468	0.0267802
NM_001010877	ZNF311	zinc finger protein 311	36.5058	14.4522	0.395887	0.0049	0.0291381
NM_145040	PRKCDBP	protein kinase C, delta binding protein	586.659	232.505	0.396321	0.000352567	0.00284231
NM_144579	SFXN5	sideroflexin 5	1122.08	444.953	0.396543	3.82067e-21	1.74397e-19
NM_207411	XKR5	XK, Kell blood group complex subunit-related family, member 5	38.9749	15.4714	0.396957	0.00704797	0.0399407
NM_021144	PSIP1	PC4 and SFRS1 interacting protein 1	59.1948	23.6364	0.399298	0.00130599	0.00920586
NM_006343	MERTK	MER proto-oncogene, tyrosine kinase	45.1912	18.0709	0.399876	0.00314529	0.0198489
NM_006342	TACC3	transforming, acidic coiled-coil containing protein 3	2680.66	1072.09	0.399936	3.92201e-28	2.69269e-26
NM_016195	KIF20B	kinesin family member 20B	1342.72	537.26	0.400129	2.40528e-16	8.0239e-15
NM_004526	MCM2	minichromosome maintenance complex component 2	2065.08	826.674	0.400311	2.31284e-24	1.27219e-22
NM_017934	PHIP	pleckstrin homology domain interacting protein	2955.3	1184.33	0.400749	4.16612e-28	2.84254e-26
NR_027157	TMPO-AS1	TMPO antisense RNA 1	159	63.752	0.400956	5.04249e-07	6.84283e-06
NM_000459	TEK	TEK tyrosine kinase, endothelial	208.44	83.592	0.401036	1.57417e-08	2.62791e-07
NM_001039762	FAM196A	family with sequence similarity 196, member A	78.7676	31.6011	0.401194	0.000352297	0.0028413
NM_025081	NYNRIN	NYN domain and retroviral integrase containing	406.116	163.371	0.402277	1.07765e-12	2.7194e-11
NM_006640	SEPT9	septin 9	98.9713	39.9437	0.403589	7.21911e-05	0.000677871
NM_001001665	CYP27C1	cytochrome P450, family 27, subfamily C, polypeptide 1	61.5254	24.8332	0.403625	0.000350329	0.00282776
NM_153634	CPNE8	copine VIII	142.041	57.3562	0.4038	4.99354e-07	6.7811e-06
NM_005891	ACAT2	acetyl-CoA acetyltransferase 2	2160.13	873.064	0.404173	2.76731e-08	4.45637e-07
NM_017644	KLHL24	kelch-like family member 24	467.77	189.235	0.404546	4.72334e-14	1.34416e-12
NM_152280	SYT11	synaptotagmin XI	4924.05	1992.48	0.404644	2.29629e-29	1.67783e-27
NM_004932	CDH6	cadherin 6, type 2, K-cadherin (fetal kidney)	2336.59	949.976	0.406566	1.91578e-25	1.14374e-23
NM_052847	GNG7	guanine nucleotide binding protein (G protein), gamma 7	94.7863	38.541	0.406609	5.39695e-05	0.000518563
NM_006026	H1FX	H1 histone family, member X	1016.69	413.563	0.406773	1.45998e-08	2.44981e-07
NM_194449	PHLPP1	PH domain and leucine rich repeat protein phosphatase 1	1247.34	509.289	0.4083	3.41925e-21	1.56805e-19
NM_004720	LPAR2	lysophosphatidic acid receptor 2	155.333	63.4771	0.408651	1.38508e-06	1.7681e-05
NM_004820	CYP7B1	cytochrome P450, family 7, subfamily B, polypeptide 1	58.6764	24.0085	0.409168	0.00124201	0.00880878
NM_024677	NSUN7	NOP2/Sun domain family, member 7	80.0133	32.8036	0.409976	0.000118935	0.00106834
NM_012121	CDC42EP4	CDC42 effector protein (Rho GTPase binding) 4	807.767	332.285	0.411362	6.23057e-07	8.32812e-06
NM_147193	GLIS1	GLIS family zinc finger 1	118.779	48.9277	0.411921	0.00107388	0.00773686
NM_144682	SLFN13	schlafen family member 13	100.768	41.5127	0.411965	2.39674e-05	0.000246626
NM_014747	RIMS3	regulating synaptic membrane exocytosis 3	63.9946	26.4134	0.412745	0.000784542	0.00583032
NM_000234	LIG1	ligase I, DNA, ATP-dependent	991.535	409.704	0.413201	2.2841e-08	3.71181e-07
NM_006955	ZNF33B	zinc finger protein 33B	289.464	119.631	0.413283	7.53181e-11	1.61542e-09
NM_173511	FAM117B	family with sequence similarity 117, member B	179.535	74.2246	0.413427	1.87621e-07	2.70744e-06
NM_173531	ZNF100	zinc finger protein 100	148.161	61.3471	0.414058	1.17808e-06	1.51471e-05
NR_023390	N/A	N/A	54.7587	22.6975	0.4145	0.000968532	0.00706098
NM_031217	KIF18A	kinesin family member 18A	549.18	227.678	0.414579	5.08455e-07	6.88559e-06
NM_002398	MEIS1	Meis homeobox 1	161.865	67.1818	0.415049	6.24899e-07	8.34704e-06
NM_001014797	KCNMA1	potassium channel, calcium activated large conductance subfamily M alpha, member 1	203.01	84.5083	0.416277	1.01224e-07	1.50736e-06
NM_024893	SYNDIG1	synapse differentiation inducing 1	143.313	59.95	0.418317	3.04961e-06	3.70455e-05
NM_005994	TBX2	T-box 2	110.222	46.1449	0.418653	3.15064e-05	0.000316068
NM_002843	PTPRJ	protein tyrosine phosphatase, receptor type, J	2790.56	1168.6	0.41877	9.18758e-25	5.24522e-23
NM_005318	H1F0	H1 histone family, member 0	1543.58	646.596	0.418894	5.45246e-16	1.77065e-14
NM_139055	ADAMTS15	ADAM metallopeptidase with thrombospondin type 1 motif, 15	1053.37	441.557	0.419187	2.62929e-18	1.02563e-16
NM_017893	SEMA4G	sema domain, immunoglobulin domain (Ig), transmembrane domain (TM) and short cytoplasmic domain, (semaphorin) 4G	45.7417	19.1817	0.419348	0.00469395	0.0280663
NM_001080467	MYO5B	myosin VB	83.0169	34.842	0.419698	0.000276733	0.00229021
NR_027406	N/A	N/A	4524.03	1900.6	0.420112	5.87105e-21	2.64292e-19
NM_015074	KIF1B	kinesin family member 1B	1337.99	562.385	0.42032	8.42423e-20	3.6097e-18
NM_020436	SALL4	spalt-like transcription factor 4	52.428	22.0504	0.420585	0.00354473	0.0220289
NM_145685	BRF1	BRF1, RNA polymerase III transcription initiation factor 90 kDa subunit	43.7587	18.443	0.421472	0.00801908	0.0445741
NM_000170	GLDC	glycine dehydrogenase (decarboxylating)	478.487	201.729	0.421597	1.51277e-13	4.08032e-12
NM_002466	MYBL2	v-myb avian myeloblastosis viral oncogene homolog-like 2	2815.2	1187.03	0.421649	1.75203e-22	8.66368e-21
NM_001821	CHML	choroideremia-like (Rab escort protein 2)	865.615	365.3	0.422012	1.62849e-08	2.70476e-07
NM_145061	SKA3	spindle and kinetochore associated complex subunit 3	110.142	46.5171	0.422337	8.02954e-05	0.00074838
NR_028090	PAXIP1-AS1	PAXIP1 antisense RNA 1 (head to head)	60.0929	25.3942	0.422583	0.00111535	0.00801202
NM_001031672	CYB5RL	cytochrome b5 reductase-like	110.068	46.6087	0.423454	1.32013e-05	0.000142901
NM_006236	POU3F3	POU class 3 homeobox 3	618.657	262.068	0.423607	2.10949e-15	6.60928e-14
NM_005261	GEM	GTP binding protein overexpressed in skeletal muscle	48.0884	20.3842	0.423889	0.00801932	0.0445741
NM_003920	TIMELESS	timeless circadian clock	1713.78	727.628	0.424576	4.82913e-21	2.17889e-19
NM_014736	KIAA0101	KIAA0101	159.621	67.9374	0.425617	0.00143425	0.00999842
NM_021219	JAM2	junctional adhesion molecule 2	328.166	139.718	0.425753	1.59319e-10	3.31186e-09
NM_021190	PTBP2	polypyrimidine tract binding protein 2	281.735	119.997	0.425923	9.00074e-10	1.74335e-08
NM_175058	PLEKHA7	pleckstrin homology domain containing, family A member 7	464.589	197.921	0.426013	7.80121e-13	1.99952e-11
NM_138555	KIF23	kinesin family member 23	86.9347	37.0637	0.426339	0.000253264	0.00211941
NM_014243	ADAMTS3	ADAM metallopeptidase with thrombospondin type 1 motif, 3	316.734	135.188	0.426819	4.14901e-11	9.09808e-10
NM_021963	NAP1L2	nucleosome assembly protein 1-like 2	86.6192	36.972	0.426834	0.000379349	0.00302953
NM_015687	FILIP1	filamin A interacting protein 1	78.0303	33.359	0.427513	0.000290391	0.00239127
NM_207371	SKIDA1	SKI/DACH domain containing 1	150.977	64.5823	0.427761	1.40819e-06	1.79409e-05
NM_024629	CENPU	centromere protein U	549.965	235.254	0.427761	2.24447e-07	3.19413e-06
NM_178140	PDZD2	PDZ domain containing 2	292.307	125.105	0.427991	1.71451e-09	3.2097e-08
NM_213606	SLC16A12	solute carrier family 16, member 12	77.4959	33.1701	0.428024	0.000206195	0.00176089
NM_000266	NDP	Norrie disease (pseudoglioma)	286.071	122.505	0.428233	0.000161545	0.00140594
NM_017551	GRID1	glutamate receptor, ionotropic, delta 1	218.59	93.7672	0.428963	2.56312e-08	4.14118e-07
NM_001134848	CCDC152	coiled-coil domain containing 152	145.943	62.6468	0.429256	2.76895e-06	3.39521e-05
NM_001080443	N/A	N/A	391.304	167.98	0.429283	1.41666e-06	1.80371e-05
NM_015482	SLC22A23	solute carrier family 22, member 23	106.337	45.6811	0.429589	4.47758e-05	0.000435568
NM_203371	FIBIN	fin bud initiation factor homolog (zebrafish)	121.02	51.9909	0.429608	1.01608e-05	0.000112872
NM_020433	JPH2	junctophilin 2	380.311	163.732	0.430521	6.01434e-11	1.29706e-09
NM_032336	GINS4	GINS complex subunit 4 (Sld5 homolog)	673.345	290.13	0.430879	4.95388e-15	1.50866e-13
NM_052943	FAM46B	family with sequence similarity 46, member B	214.454	92.4674	0.431177	2.02673e-08	3.31558e-07
NM_003106	SOX2	SRY (sex determining region Y)-box 2	2790.98	1203.5	0.431209	2.33288e-23	1.2182e-21
NM_014787	DNAJC6	DnaJ (Hsp40) homolog, subfamily C, member 6	307.006	132.514	0.431634	5.2938e-10	1.04605e-08
NM_198722	AMIGO3	adhesion molecule with Ig-like domain 3	154.751	67.0845	0.433501	5.41568e-06	6.36554e-05
NM_005252	FOS	FBJ murine osteosarcoma viral oncogene homolog	155.195	67.2847	0.43355	2.4344e-06	3.00918e-05
NM_002507	NGFR	nerve growth factor receptor	367.002	159.191	0.43376	5.39429e-11	1.17108e-09
NM_016229	CYB5R2	cytochrome b5 reductase 2	204.297	88.6655	0.434002	0.000153762	0.00134658
NM_002167	ID3	inhibitor of DNA binding 3, dominant negative helix-loop-helix protein	3255.35	1415.97	0.434965	2.83312e-23	1.46768e-21
NM_004055	CAPN5	calpain 5	867.283	377.433	0.43519	2.07401e-15	6.50852e-14
NM_152742	GPC2	glypican 2	270.201	117.781	0.435903	5.9209e-09	1.04547e-07
NM_033402	LRRCC1	leucine rich repeat and coiled-coil centrosomal protein 1	421.378	183.686	0.435918	2.87916e-05	0.000291368
NM_018964	SLC37A1	solute carrier family 37 (glucose-6-phosphate transporter), member 1	126.412	55.1289	0.436105	3.71793e-05	0.000368071
NM_002105	H2AFX	H2A histone family, member X	2435.01	1061.96	0.43612	5.37126e-22	2.58427e-20
NM_001080539	CCDC150	coiled-coil domain containing 150	135.023	59.0394	0.437254	8.85575e-06	9.97775e-05
NM_194284	CLDN23	claudin 23	64.7962	28.3602	0.437684	0.00211358	0.0139557
NM_001129	AEBP1	AE binding protein 1	4240.55	1858.71	0.438319	2.70094e-23	1.40291e-21
NM_003783	B3GALT2	UDP-Gal:betaGlcNAc beta 1,3-galactosyltransferase, polypeptide 2	149.609	65.5958	0.438448	1.67512e-06	2.10675e-05
NM_023009	MARCKSL1	MARCKS-like 1	3318.93	1456.45	0.438831	1.49169e-22	7.48983e-21
NM_001786	CDK1	cyclin-dependent kinase 1	200.943	88.2186	0.439024	0.00045198	0.00356021
NM_024080	TRPM8	transient receptor potential cation channel, subfamily M, member 8	241.472	106.37	0.440505	6.50859e-09	1.14204e-07
NM_020223	FAM20C	family with sequence similarity 20, member C	3564.92	1570.41	0.440519	1.70239e-23	8.91345e-22
NM_152679	SLC10A4	solute carrier family 10, member 4	178.894	78.8456	0.440738	1.69028e-07	2.45541e-06
NM_001080434	LMTK3	lemur tyrosine kinase 3	156.734	69.1342	0.441094	9.00258e-06	0.000101254
NM_181471	RFC2	replication factor C (activator 1) 2, 40kDa	76.8489	33.9144	0.441313	0.000812161	0.00601958
NM_213602	SIGLEC15	sialic acid binding Ig-like lectin 15	49.9749	22.0561	0.441343	0.00427788	0.0259188
NM_005082	TRIM25	tripartite motif containing 25	1270.88	562.751	0.442803	1.66922e-18	6.60339e-17
NM_006332	IFI30	interferon, gamma-inducible protein 30	57.4789	25.4802	0.443296	0.00399136	0.0244706
NM_182633	ZNF713	zinc finger protein 713	101.382	44.9424	0.443296	5.26864e-05	0.000507729
NM_031896	CACNG7	calcium channel, voltage-dependent, gamma subunit 7	180.021	79.8761	0.443704	2.06327e-06	2.56852e-05
NM_018361	AGPAT5	1-acylglycerol-3-phosphate O-acyltransferase 5	2728.4	1211.88	0.444174	5.24453e-11	1.14109e-09
NM_015194	MYO1D	myosin ID	338.847	151.432	0.446905	0.000186799	0.00160434
NR_002206	GTF2IP1	general transcription factor IIi pseudogene 1	102.905	46.0533	0.447531	0.000210976	0.00179389
NM_138444	KCTD12	potassium channel tetramerization domain containing 12	800.475	358.429	0.44777	1.57946e-15	4.98854e-14
NM_020190	OLFML3	olfactomedin-like 3	350.156	156.878	0.448022	9.47454e-11	2.02323e-09
NM_033064	ATCAY	ataxia, cerebellar, Cayman type	72.68	32.6147	0.448743	0.000864955	0.00637949
NM_001146106	PARP9	poly (ADP-ribose) polymerase family, member 9	78.1688	35.1169	0.449244	0.00180625	0.0121714
NM_022909	CENPH	centromere protein H	225.769	101.571	0.44989	5.02748e-08	7.86327e-07
NM_030906	STK33	serine/threonine kinase 33	157.776	70.9837	0.449901	2.47391e-06	3.04753e-05
NR_003699	N/A	N/A	73.7166	33.1757	0.450044	0.00219215	0.0144098
NM_024857	ATAD5	ATPase family, AAA domain containing 5	297.825	134.192	0.450573	0.000140536	0.00124018
NM_001093725	MEX3A	mex-3 RNA binding family member A	1183.05	533.847	0.451248	6.2016e-17	2.16857e-15
NM_004736	XPR1	xenotropic and polytropic retrovirus receptor 1	57.4468	25.9497	0.451717	0.0082109	0.0455872
NM_022346	NCAPG	non-SMC condensin I complex, subunit G	1468.12	663.544	0.451968	1.5314e-07	2.23958e-06
NM_024612	DHX40	DEAH (Asp-Glu-Ala-His) box polypeptide 40	58.9758	26.6827	0.452434	0.00164402	0.011225
NM_018043	ANO1	anoctamin 1, calcium activated chloride channel	59.5263	26.9632	0.452963	0.00196208	0.0130641
NR_004846	N/A	N/A	81.285	36.8748	0.453648	0.00112595	0.00807631
NM_004217	AURKB	aurora kinase B	584.582	265.217	0.453687	2.32991e-12	5.69592e-11
NM_018353	MIS18BP1	MIS18 binding protein 1	676.902	307.468	0.454229	1.94143e-07	2.78717e-06
NM_145230	ATP6V0E2	ATPase, H+ transporting V0 subunit e2	198.461	90.1654	0.454323	2.82233e-06	3.45634e-05
NM_001105520	C17ORF100	chromosome 17 open reading frame 100	56.6291	25.7551	0.454803	0.00524731	0.0309497
NM_014881	DCLRE1A	DNA cross-link repair 1A	248.49	113.046	0.454932	1.64956e-08	2.73511e-07
NM_020651	PELI1	pellino E3 ubiquitin protein ligase 1	220.686	100.632	0.455998	8.23138e-08	1.24951e-06
NM_178537	B4GALNT4	beta-1,4-N-acetyl-galactosaminyl transferase 4	1134.64	517.878	0.456427	6.81352e-16	2.19445e-14
NM_012193	FZD4	frizzled class receptor 4	455.653	208.583	0.457766	4.14805e-11	9.09808e-10
NM_018211	RAVER2	ribonucleoprotein, PTB-binding 2	227.688	104.274	0.457968	4.39573e-05	0.000429313
NM_005407	SALL2	spalt-like transcription factor 2	768.099	352.125	0.458436	6.56557e-14	1.84193e-12
NM_004104	FASN	fatty acid synthase	10838.6	4970.78	0.45862	7.92671e-17	2.74727e-15
NM_002800	PSMB9	proteasome (prosome, macropain) subunit, beta type, 9	97.1009	44.5646	0.458952	0.00017548	0.00151444
NM_021020	LZTS1	leucine zipper, putative tumor suppressor 1	1379.66	633.249	0.45899	1.43191e-16	4.85955e-15
NR_024344	MIR4697HG	MIR4697 host gene	62.562	28.7324	0.459262	0.00400338	0.0245288
NM_014783	ARHGAP11A	Rho GTPase activating protein 11A	582.206	267.508	0.459473	3.59513e-08	5.72821e-07
NM_015187	SEL1L3	sel-1 suppressor of lin-12-like 3 (C. elegans)	3961.77	1820.86	0.459607	8.57642e-22	4.05661e-20
NR_028038	N/A	N/A	94.5513	43.4595	0.459639	0.000335262	0.00271397
NM_001885	CRYAB	crystallin, alpha B	3397.65	1562.2	0.459787	0.00217352	0.0142969
NM_005517	HMGN2	high mobility group nucleosomal binding domain 2	5999.44	2760.58	0.460139	2.89261e-22	1.40554e-20
NM_020200	PRTFDC1	phosphoribosyl transferase domain containing 1	317.146	145.964	0.460242	3.31102e-05	0.000329701
NM_002128	HMGB1	high mobility group box 1	9297.82	4283.81	0.460733	1.04787e-23	5.5759e-22
NM_145693	LPIN1	lipin 1	1271.21	587.973	0.462531	1.85757e-16	6.28236e-15
NM_002688	SEPT5	septin 5	57.0089	26.4134	0.463322	0.00355883	0.0221025
NM_015236	ADGRL3	adhesion G protein-coupled receptor L3	351.006	162.913	0.464131	5.81942e-10	1.14644e-08
NM_001012968	SPIN4	spindlin family, member 4	195.869	90.9154	0.464164	1.62142e-06	2.04366e-05
NM_199420	POLQ	polymerase (DNA directed), theta	316.969	147.149	0.464239	2.35512e-09	4.34256e-08
NM_145044	ZNF501	zinc finger protein 501	57.8266	26.8716	0.464693	0.00350731	0.0218518
NM_001080449	DNA2	DNA replication helicase/nuclease 2	227.137	105.728	0.465482	1.18072e-07	1.75025e-06
NR_037167	RP11-568K15.1	N/A	173.335	80.798	0.466138	6.20328e-06	7.22192e-05
NM_145728	SYNM	synemin, intermediate filament protein	543.914	253.828	0.46667	9.32022e-12	2.17014e-10
NM_024721	ZFHX4	zinc finger homeobox 4	943.845	440.916	0.467148	1.45952e-14	4.29778e-13
NM_001830	CLCN4	chloride channel, voltage-sensitive 4	328.262	153.362	0.467193	8.0722e-09	1.39391e-07
NM_025176	NINL	ninein-like	432.172	202.204	0.467878	9.71004e-10	1.87332e-08
NM_025212	CXXC4	CXXC finger protein 4	44.1385	20.6647	0.468179	0.00625128	0.0361162
NM_003944	SELENBP1	selenium binding protein 1	249.852	117.117	0.468746	3.05913e-07	4.29418e-06
NM_024989	PGAP1	post-GPI attachment to proteins 1	771.601	361.692	0.468755	8.31802e-14	2.30387e-12
NM_001048201	UHRF1	ubiquitin-like with PHD and ring finger domains 1	63.1608	29.6543	0.469505	0.00289683	0.0184115
NM_014344	FJX1	four jointed box 1	1321.84	620.749	0.469608	3.66441e-15	1.13002e-13
NM_015529	MOXD1	monooxygenase, DBH-like 1	1914.63	899.21	0.469652	4.80832e-18	1.84621e-16
NR_026999	N/A	N/A	106.887	50.2104	0.469751	0.000147159	0.00129165
NM_005902	SMAD3	SMAD family member 3	109.025	51.3269	0.470782	0.0003829	0.00305291
NM_003276	TMPO	thymopoietin	822.223	387.139	0.470843	1.68947e-14	4.93042e-13
NM_153234	LIX1	Lix1 homolog (chicken)	396.036	186.549	0.47104	7.27945e-10	1.42262e-08
NM_001039614	C15ORF59	chromosome 15 open reading frame 59	98.7524	46.5284	0.471162	0.000580273	0.00444906
NM_014279	OLFM1	olfactomedin 1	91.5316	43.1789	0.471738	0.000312242	0.00254869
NM_004854	CHST10	carbohydrate sulfotransferase 10	961.618	453.656	0.471763	2.97933e-15	9.26051e-14
NM_017760	NCAPG2	non-SMC condensin II complex, subunit G2	1235.63	583.049	0.471864	1.92923e-16	6.51347e-15
NM_020459	PAIP2B	poly(A) binding protein interacting protein 2B	59.6067	28.1713	0.47262	0.00840712	0.0465314
NM_003253	TIAM1	T-cell lymphoma invasion and metastasis 1	685.446	323.965	0.472633	1.63839e-12	4.07661e-11
NM_015651	PHF19	PHD finger protein 19	839.115	396.667	0.47272	1.33678e-08	2.26053e-07
NM_001142386	PDK3	pyruvate dehydrogenase kinase, isozyme 3	264.818	125.202	0.472785	2.22306e-07	3.16827e-06
NM_021179	CCDC181	coiled-coil domain containing 181	69.9597	33.0841	0.472902	0.00117979	0.00840094
NM_138635	H2AFV	H2A histone family, member V	1602.08	758.548	0.473478	3.2378e-17	1.16122e-15
NM_001144952	SDK2	sidekick cell adhesion molecule 2	258.415	122.517	0.474107	2.41126e-07	3.42403e-06
NM_031283	TCF7L1	transcription factor 7-like 1 (T-cell specific, HMG-box)	286.085	135.847	0.474848	0.000778849	0.00579681
NM_018154	ASF1B	anti-silencing function 1B histone chaperone	741.241	352.085	0.474994	3.83386e-13	1.00501e-11
NM_173630	RTTN	rotatin	409.805	194.68	0.475056	3.6219e-10	7.29671e-09
NM_198282	TMEM173	transmembrane protein 173	266.988	126.851	0.47512	2.32399e-07	3.3025e-06
NM_133373	PLCD3	phospholipase C, delta 3	2611.07	1241.12	0.47533	5.30965e-07	7.16565e-06
NM_015678	NBEA	neurobeachin	248.346	118.428	0.476869	2.63972e-07	3.73489e-06
NM_024734	CLMN	calmin (calponin-like, transmembrane)	103.884	49.5747	0.477213	0.000182872	0.00157268
NM_001071	TYMS	thymidylate synthetase	1520.11	725.464	0.477246	2.37325e-16	7.93053e-15
NM_021643	TRIB2	tribbles pseudokinase 2	1240.08	592.005	0.477393	3.84288e-15	1.17764e-13
NM_000474	TWIST1	twist family bHLH transcription factor 1	210.52	100.649	0.478099	1.40267e-06	1.78822e-05
NM_001761	CCNF	cyclin F	1012.67	484.341	0.47828	1.53463e-14	4.50541e-13
NM_198489	CCDC84	coiled-coil domain containing 84	180.305	86.2605	0.478416	1.01038e-05	0.00011248
NM_006033	LIPG	lipase, endothelial	736.293	352.336	0.478527	5.08453e-13	1.31875e-11
NM_002221	ITPKB	inositol-trisphosphate 3-kinase B	740.643	355.057	0.47939	9.29025e-13	2.35955e-11
NM_001025077	CELF2	CUGBP, Elav-like family member 2	75.4646	36.2334	0.480137	0.0023559	0.0153486
NM_018063	HELLS	helicase, lymphoid-specific	388.58	186.635	0.4803	9.64287e-10	1.8622e-08
NM_015689	DENND2A	DENN/MADD domain containing 2A	449.292	215.9	0.480535	1.36022e-09	2.5735e-08
NM_001017420	ESCO2	establishment of sister chromatid cohesion N-acetyltransferase 2	393.638	189.223	0.480704	0.000147153	0.00129165
NR_002791	EMX2OS	EMX2 opposite strand/antisense RNA	519.042	249.992	0.481641	3.73815e-10	7.51544e-09
NM_198503	KCNT2	potassium channel, sodium activated subfamily T, member 2	77.1161	37.1553	0.48181	0.00247411	0.0160383
NM_173084	TRIM59	tripartite motif containing 59	563.834	271.854	0.482152	1.44918e-11	3.28827e-10
NM_002742	PRKD1	protein kinase D1	540.225	260.682	0.482544	2.59476e-10	5.29829e-09
NM_003423	ZNF43	zinc finger protein 43	259.442	125.265	0.482826	5.5056e-08	8.56319e-07
NM_003258	TK1	thymidine kinase 1, soluble	1027.25	496.422	0.483256	3.03176e-13	8.02269e-12
NM_001024809	RARA	retinoic acid receptor, alpha	114.456	55.3234	0.483361	0.000287344	0.00237116
NM_014648	DZIP3	DAZ interacting zinc finger protein 3	448.731	216.994	0.483572	2.92178e-10	5.9351e-09
NM_178191	ATPIF1	ATPase inhibitory factor 1	197.093	95.3475	0.48377	1.00826e-05	0.000112308
NM_019058	DDIT4	DNA-damage-inducible transcript 4	710.54	343.776	0.483824	6.02781e-12	1.43248e-10
NM_014708	KNTC1	kinetochore associated 1	1082.36	523.729	0.483879	1.15602e-05	0.000126819
NM_032118	WDR54	WD repeat domain 54	153.099	74.1386	0.484253	7.80674e-05	0.000729001
NM_004099	STOM	stomatin	362.763	175.67	0.484257	2.47029e-06	3.04618e-05
NM_144653	NACC2	NACC family member 2, BEN and BTB (POZ) domain containing	6678.81	3235.02	0.484371	2.40985e-20	1.0557e-18
NM_003609	HIRIP3	HIRA interacting protein 3	89.5004	43.3678	0.484555	0.00103177	0.00746641
NM_001172	ARG2	arginase 2	73.2144	35.489	0.484728	0.00287723	0.0183047
NM_001394	DUSP4	dual specificity phosphatase 4	317.523	154.084	0.485267	0.000318471	0.00258875
NR_024380	RP11-313J2.1	N/A	67.0142	32.523	0.485315	0.0053577	0.0315627
NR_003578	ZNF702P	zinc finger protein 702, pseudogene	66.8757	32.523	0.486321	0.00161298	0.0110554
NM_052898	XKR4	XK, Kell blood group complex subunit-related family, member 4	48.5746	23.625	0.486367	0.00846205	0.0467958
NM_021998	ZNF711	zinc finger protein 711	367.009	178.573	0.486564	2.60787e-09	4.77711e-08
NM_181719	TMCO4	transmembrane and coiled-coil domains 4	129.673	63.1106	0.486691	9.68061e-05	0.000884994
NM_022073	EGLN3	egl-9 family hypoxia-inducible factor 3	85.2671	41.507	0.486788	0.00134634	0.00945622
NM_005357	LIPE	lipase, hormone-sensitive	115.306	56.3313	0.48854	0.000214553	0.00182193
NM_173587	RCOR2	REST corepressor 2	55.5442	27.1465	0.488736	0.00841367	0.0465545
NM_002342	LTBR	lymphotoxin beta receptor (TNFR superfamily, member 3)	398.563	195.436	0.49035	1.42481e-08	2.39695e-07
NM_015720	PODXL2	podocalyxin-like 2	417.206	204.7	0.490646	1.86831e-08	3.06152e-07
NM_144658	DOCK11	dedicator of cytokinesis 11	269.464	132.228	0.490708	1.58713e-07	2.31244e-06
NM_005531	IFI16	interferon, gamma-inducible protein 16	121.393	59.5835	0.490831	0.000430537	0.00340637
NM_018365	MNS1	meiosis-specific nuclear structural 1	108.902	53.457	0.49087	0.000207298	0.00176799
NM_001814	CTSC	cathepsin C	1172.03	575.543	0.491067	1.43592e-14	4.24106e-13
NM_005804	DDX39A	DEAD (Asp-Glu-Ala-Asp) box polypeptide 39A	116.925	57.4535	0.491371	0.00049252	0.0038348
NM_139241	FGD4	FYVE, RhoGEF and PH domain containing 4	469.074	230.656	0.491726	1.94523e-09	3.61399e-08
NM_000057	BLM	Bloom syndrome, RecQ helicase-like	326.018	160.313	0.491731	1.34729e-08	2.27436e-07
NM_017712	PGPEP1	pyroglutamyl-peptidase I	1847.37	908.572	0.491819	2.36511e-16	7.91684e-15
NM_005916	MCM7	minichromosome maintenance complex component 7	459.512	226.367	0.492625	4.27891e-10	8.54995e-09
NM_017664	ANKRD10	ankyrin repeat domain 10	517.831	255.105	0.492641	2.7775e-09	5.07361e-08
NM_014849	SV2A	synaptic vesicle glycoprotein 2A	1424.21	701.947	0.492867	1.54834e-14	4.53886e-13
NM_001029884	PLEKHG1	pleckstrin homology domain containing, family G (with RhoGef domain) member 1	2918.24	1439.44	0.493255	5.23455e-18	2.00201e-16
NM_017918	CCDC109B	coiled-coil domain containing 109B	526.256	259.657	0.493405	0.000278395	0.0023012
NM_173658	ZNF660	zinc finger protein 660	66.8114	32.9925	0.493815	0.00414418	0.0252101
NM_152588	TMTC2	transmembrane and tetratricopeptide repeat containing 2	275.818	136.31	0.494203	3.39486e-07	4.73829e-06
NM_033452	TRIM47	tripartite motif containing 47	136.845	67.6456	0.494322	0.000190681	0.00163625
NM_018663	PXMP2	peroxisomal membrane protein 2, 22kDa	232.156	114.81	0.494537	7.91909e-07	1.04005e-05
NM_005968	HNRNPM	heterogeneous nuclear ribonucleoprotein M	365.753	180.886	0.494559	2.54753e-05	0.000260274
NM_004429	EFNB1	ephrin-B1	1109.37	548.688	0.494596	7.18691e-14	2.00191e-12
NM_019002	ETAA1	Ewing tumor-associated antigen 1	287.765	142.517	0.495256	8.92838e-08	1.34696e-06
NR_024284	N/A	N/A	67.8963	33.6395	0.495455	0.00521657	0.0308147
NM_021067	GINS1	GINS complex subunit 1 (Psf1 homolog)	665.194	329.691	0.495631	3.58735e-11	7.91966e-10
NM_006265	RAD21	RAD21 homolog (S. pombe)	4167.59	2066.97	0.495963	9.47745e-19	3.79524e-17
NM_153695	ZNF367	zinc finger protein 367	156.991	78.0266	0.497013	1.7699e-05	0.000186535
NM_015576	ERC2	ELKS/RAB6-interacting/CAST family member 2	98.2179	48.836	0.497221	0.000806261	0.00598038
NM_024660	IGFLR1	IGF-like family receptor 1	54.2242	26.9689	0.497358	0.0068581	0.039028
NM_002588	PCDHGC3	protocadherin gamma subfamily C, 3	105.439	52.4434	0.497383	0.000803303	0.00596521
NR_024279	FLJ37453	uncharacterized LOC729614	58.6764	29.1849	0.497387	0.00539862	0.0317847
NM_016373	WWOX	WW domain containing oxidoreductase	55.8436	27.7935	0.497703	0.00782236	0.0436901
NM_014238	KSR1	kinase suppressor of ras 1	426.448	213.112	0.499737	5.48476e-09	9.71969e-08
NM_152493	ZNF362	zinc finger protein 362	952.57	476.371	0.50009	0.00022692	0.00191532
NM_004326	BCL9	B-cell CLL/lymphoma 9	866.707	433.747	0.500454	7.06607e-12	1.66909e-10
NM_017669	ERCC6L	excision repair cross-complementation group 6-like	232.365	116.293	0.500474	0.000267324	0.00222282
NM_006397	RNASEH2A	ribonuclease H2, subunit A	891.443	447.014	0.50145	6.40326e-12	1.51436e-10
NM_004304	ALK	anaplastic lymphoma receptor tyrosine kinase	496.54	248.996	0.501461	9.65615e-09	1.65141e-07
NR_026790	N/A	N/A	182.561	91.5512	0.501482	5.10071e-06	6.02425e-05
NM_006231	POLE	polymerase (DNA directed), epsilon, catalytic subunit	1449.51	727.055	0.501587	9.03099e-14	2.48378e-12
NM_052920	KLHL29	kelch-like family member 29	116.107	58.2725	0.501886	0.00038835	0.00309007
NM_001106	ACVR2B	activin A receptor, type IIB	159.695	80.3455	0.503118	4.51443e-05	0.000438283
NM_014790	JAKMIP2	janus kinase and microtubule interacting protein 2	911.431	458.683	0.503256	1.62771e-11	3.68058e-10
NM_001618	PARP1	poly (ADP-ribose) polymerase 1	3908.39	1967.54	0.503415	5.62973e-18	2.14896e-16
NR_024278	N/A	N/A	134.077	67.5596	0.503888	0.00028947	0.00238469
NM_003468	FZD5	frizzled class receptor 5	1306.32	660.085	0.505301	9.30978e-14	2.54971e-12
NM_016095	GINS2	GINS complex subunit 2 (Psf2 homolog)	477.765	241.569	0.505623	1.08268e-09	2.07447e-08
NM_001204818	ZNF587B	zinc finger protein 587B	149.658	75.7076	0.505872	4.40821e-05	0.000429888
NM_018248	NEIL3	nei endonuclease VIII-like 3 (E. coli)	133.874	67.7429	0.50602	0.000170248	0.00147383
NM_024745	SHCBP1	SHC SH2-domain binding protein 1	814.655	413.489	0.507563	5.21353e-12	1.24502e-10
NM_004938	DAPK1	death-associated protein kinase 1	501.694	254.653	0.507586	2.8994e-09	5.28641e-08
NM_000465	BARD1	BRCA1 associated RING domain 1	257.224	130.751	0.508314	4.71181e-07	6.43422e-06
NM_014762	DHCR24	24-dehydrocholesterol reductase	5643.03	2869.47	0.508498	2.65301e-17	9.62059e-16
NM_005441	CHAF1B	chromatin assembly factor 1, subunit B (p60)	629.287	320.06	0.508607	3.12105e-10	6.32021e-09
NM_153487	MDGA1	MAM domain containing glycosylphosphatidylinositol anchor 1	2252	1145.91	0.508842	7.16554e-15	2.16798e-13
NM_031461	CRISPLD1	cysteine-rich secretory protein LCCL domain containing 1	442.222	225.09	0.508998	2.80384e-09	5.11694e-08
NM_032849	MEDAG	mesenteric estrogen-dependent adipogenesis	225.251	114.712	0.509265	1.08965e-06	1.40842e-05
NM_016647	THEM6	thioesterase superfamily member 6	127.86	65.2237	0.510116	0.000386257	0.00307687
NM_024037	AUNIP	aurora kinase A and ninein interacting protein	70.7291	36.1417	0.510988	0.004995	0.029667
NM_174902	LDLRAD3	low density lipoprotein receptor class A domain containing 3	911.978	466.081	0.511066	1.08505e-11	2.50265e-10
NM_018685	ANLN	anillin, actin binding protein	4285.37	2190.34	0.511121	2.01438e-17	7.34556e-16
NM_004064	CDKN1B	cyclin-dependent kinase inhibitor 1B (p27, Kip1)	429.084	219.336	0.511171	4.09286e-09	7.37317e-08
NM_003112	SP4	Sp4 transcription factor	135.509	69.3118	0.511492	0.000228465	0.00192671
NM_052852	ZNF486	zinc finger protein 486	189.338	96.9221	0.511901	2.92174e-05	0.000295372
NM_002106	H2AFZ	H2A histone family, member Z	3986.65	2044.78	0.512907	0.00120034	0.00853489
NM_001080393	GXYLT2	glucoside xylosyltransferase 2	736.787	377.937	0.512954	0.000681359	0.00512773
NM_171999	SALL3	spalt-like transcription factor 3	169.749	87.1078	0.513157	5.97185e-05	0.000569331
NM_052848	CCDC97	coiled-coil domain containing 97	482.253	247.576	0.513373	9.78012e-08	1.45971e-06
NM_006305	ANP32A	acidic (leucine-rich) nuclear phosphoprotein 32 family, member A	3066.46	1574.78	0.513549	8.30013e-16	2.65577e-14
NM_153332	ERI1	exoribonuclease 1	1400.31	719.949	0.514136	4.1959e-09	7.54491e-08
NM_002982	CCL2	chemokine (C-C motif) ligand 2	5928.77	3050.74	0.514565	1.31498e-05	0.000142422
NM_018407	LAPTM4B	lysosomal protein transmembrane 4 beta	2770.47	1427.16	0.515134	6.24097e-16	2.02001e-14
NM_020890	KIAA1524	KIAA1524	781.288	402.547	0.515235	2.41907e-07	3.43263e-06
NM_033256	PPP1R14A	protein phosphatase 1, regulatory (inhibitor) subunit 14A	133.275	68.6704	0.515253	0.000329944	0.00267535
NM_017617	NOTCH1	notch 1	2991.26	1542.14	0.515548	1.24102e-15	3.95148e-14
NM_018717	MAML3	mastermind-like 3 (Drosophila)	109.266	56.4286	0.516433	0.000313437	0.00255525
NM_001007538	SHISA2	shisa family member 2	181.154	93.5839	0.516598	6.4508e-05	0.000611421
NM_145201	NAPRT	nicotinate phosphoribosyltransferase	117.224	60.6027	0.516982	0.000942381	0.00688058
NM_058180	C21ORF58	chromosome 21 open reading frame 58	162.18	83.8613	0.517087	8.39628e-05	0.000780332
NM_015124	GRAMD4	GRAM domain containing 4	784.524	406.074	0.517605	2.57068e-10	5.2546e-09
NM_001262	CDKN2C	cyclin-dependent kinase inhibitor 2C (p18, inhibits CDK4)	142.527	73.8411	0.518085	0.00015331	0.00134323
NM_002178	IGFBP6	insulin-like growth factor binding protein 6	191.182	99.0578	0.518133	1.44894e-05	0.000155299
NM_024808	BORA	bora, aurora kinase A activator	135.718	70.3367	0.518255	0.00101911	0.00738508
NM_000135	FANCA	Fanconi anemia, complementation group A	479.085	248.326	0.518334	4.42564e-09	7.93617e-08
NR_046262	N/A	N/A	162.48	84.2221	0.518355	5.89468e-05	0.000562522
NM_005228	EGFR	epidermal growth factor receptor	562.251	291.711	0.518827	9.44674e-09	1.61984e-07
NM_033104	STON2	stonin 2	168.712	87.5659	0.519026	3.94472e-05	0.000389146
NM_006785	MALT1	MALT1 paracaspase	126.199	65.5155	0.519144	0.004235	0.0256908
NM_000633	BCL2	B-cell CLL/lymphoma 2	74.0482	38.5467	0.520562	0.00660383	0.0377455
NM_206886	CCDC18	coiled-coil domain containing 18	339.732	176.981	0.520944	3.67586e-07	5.09778e-06
NR_024031	DANCR	differentiation antagonizing non-protein coding RNA	517.674	269.729	0.521041	1.64205e-08	2.72497e-07
NM_018287	ARHGAP12	Rho GTPase activating protein 12	1325.59	691.338	0.521533	6.22966e-07	8.32812e-06
NM_015147	CEP68	centrosomal protein 68kDa	382.48	199.69	0.522093	3.83604e-07	5.29368e-06
NM_006821	ACOT2	acyl-CoA thioesterase 2	99.0356	51.7104	0.522139	0.00200424	0.0133176
NM_005431	XRCC2	X-ray repair complementing defective repair in Chinese hamster cells 2	189.969	99.327	0.52286	2.73378e-05	0.000277516
NM_153711	FAM26E	family with sequence similarity 26, member E	128.369	67.1818	0.523349	0.000165105	0.00143311
NR_015440	N/A	N/A	104.07	54.5735	0.524389	0.00143699	0.0100068
NR_037701	PKI55	DKFZp434H1419	361.668	189.698	0.524509	3.32549e-07	4.64809e-06
NM_004060	CCNG1	cyclin G1	127.69	67.0788	0.525327	0.000315245	0.00256679
NM_203434	IER5L	immediate early response 5-like	1468.54	771.717	0.525499	6.06422e-12	1.43866e-10
NM_080668	CDCA5	cell division cycle associated 5	1096.59	576.837	0.526026	1.17067e-05	0.000128283
NM_005445	SMC3	structural maintenance of chromosomes 3	2687.74	1415.61	0.526691	6.05861e-11	1.30517e-09
NM_022766	CERK	ceramide kinase	2399.12	1264.33	0.526997	7.44429e-15	2.23923e-13
NM_152421	FAM69B	family with sequence similarity 69, member B	428.789	226.081	0.527255	1.26682e-07	1.86658e-06
NM_001008781	FAT3	FAT atypical cadherin 3	511.561	269.844	0.527491	1.11593e-08	1.90185e-07
NM_005472	KCNE3	potassium channel, voltage gated subfamily E regulatory beta subunit 3	79.1474	41.8792	0.529129	0.00377182	0.0232996
NM_001113561	RNF180	ring finger protein 180	187.152	99.0465	0.529231	4.10756e-05	0.000403381
NM_001145206	KIAA1671	KIAA1671	469.672	249.001	0.53016	5.03909e-08	7.87514e-07
NM_012301	MAGI2	membrane associated guanylate kinase, WW and PDZ domain containing 2	247.319	131.209	0.530524	1.84659e-05	0.000193991
NM_173584	CRACR2B	calcium release activated channel regulator 2B	128.726	68.2983	0.530569	0.000987371	0.00718762
NM_017643	MBTD1	mbt domain containing 1	228.837	121.492	0.530909	7.01512e-06	8.08059e-05
NM_001009936	PHF19	PHD finger protein 19	234.674	124.664	0.531221	0.000867925	0.00639899
NM_003462	DNALI1	dynein, axonemal, light intermediate chain 1	186.659	99.2354	0.531639	0.000463563	0.00364265
NM_014943	ZHX2	zinc fingers and homeoboxes 2	450.714	239.834	0.53212	5.62839e-08	8.71265e-07
NM_000055	BCHE	butyrylcholinesterase	107	56.984	0.532562	0.000665753	0.00502187
NM_024832	RIN3	Ras and Rab interactor 3	220.963	117.678	0.53257	4.19809e-05	0.000411859
NM_052998	AZIN2	antizyme inhibitor 2	81.9159	43.6427	0.532774	0.00523137	0.0308742
NM_001039844	ACBD7	acyl-CoA binding domain containing 7	193.732	103.232	0.53286	2.57989e-05	0.000263396
NM_144978	CCDC138	coiled-coil domain containing 138	149.043	79.5209	0.533544	0.000287288	0.00237116
NM_206833	CTXN1	cortexin 1	717.23	383.079	0.534109	0.000210791	0.0017931
NM_001010853	PM20D2	peptidase M20 domain containing 2	586.742	313.469	0.534254	4.65299e-09	8.30582e-08
NM_006716	DBF4	DBF4 zinc finger	421.838	225.76	0.535181	0.00799497	0.0444765
NM_003196	TCEA3	transcription elongation factor A (SII), 3	93.1992	49.9412	0.535855	0.00195118	0.0130023
NM_012342	BAMBI	BMP and activin membrane-bound inhibitor	315.27	169.091	0.536339	4.37608e-07	6.00929e-06
NM_018098	ECT2	epithelial cell transforming 2	1168.31	627.156	0.536807	5.76512e-11	1.24606e-09
NM_032888	COL27A1	collagen, type XXVII, alpha 1	818.954	439.868	0.53711	0.000289124	0.00238347
NM_018133	MSL2	male-specific lethal 2 homolog (Drosophila)	191.945	103.135	0.537313	0.00281002	0.0179525
NM_000701	ATP1A1	ATPase, Na+/K+ transporting, alpha 1 polypeptide	334.83	180.056	0.537754	0.00634137	0.0365118
NM_005456	MAPK8IP1	mitogen-activated protein kinase 8 interacting protein 1	403.785	217.263	0.538067	1.83226e-05	0.000192589
NM_001010879	ZIK1	zinc finger protein interacting with K protein 1	155.964	84.0445	0.538871	0.000324149	0.00263162
NM_198281	GPRIN3	GPRIN family member 3	106.07	57.1673	0.53896	0.00150885	0.010433
NM_020700	PPM1H	protein phosphatase, Mg2+/Mn2+ dependent, 1H	80.9114	43.6484	0.539458	0.0030733	0.0194384
NM_013231	FLRT2	fibronectin leucine rich transmembrane protein 2	167.717	90.7265	0.540949	0.000354718	0.0028573
NM_001286	CLCN6	chloride channel, voltage-sensitive 6	406.676	220.155	0.541351	0.00048772	0.00380651
NM_031965	GSG2	germ cell associated 2 (haspin)	188.343	102.029	0.541721	0.000642085	0.00487716
NM_005483	CHAF1A	chromatin assembly factor 1, subunit A (p150)	935.276	507.422	0.542537	1.05266e-09	2.02091e-08
NM_024094	DSCC1	DNA replication and sister chromatid cohesion 1	225.956	122.608	0.54262	2.42348e-05	0.000248724
NM_001012981	ZKSCAN2	zinc finger with KRAB and SCAN domains 2	355.516	192.939	0.542702	1.18429e-06	1.51908e-05
NM_002388	MCM3	minichromosome maintenance complex component 3	2118.47	1149.75	0.542728	1.46834e-12	3.66747e-11
NM_006963	ZNF22	zinc finger protein 22	440.966	239.331	0.542741	3.08469e-05	0.000310085
NM_001039569	AP1S3	adaptor-related protein complex 1, sigma 3 subunit	170.663	92.6507	0.542887	8.27554e-05	0.000769841
NM_152308	RMI2	RecQ mediated genome instability 2	95.4172	51.905	0.543979	0.0043283	0.0261676
NM_001483	GBAS	glioblastoma amplified sequence	102.815	55.9761	0.544436	0.00131029	0.00923289
NM_015175	NBEAL2	neurobeachin-like 2	493.366	268.647	0.544518	2.09126e-07	2.9935e-06
NM_002358	MAD2L1	MAD2 mitotic arrest deficient-like 1 (yeast)	694.878	378.469	0.544656	0.00220814	0.0145051
NM_015697	COQ2	coenzyme Q2 4-hydroxybenzoate polyprenyltransferase	293.414	159.832	0.544733	1.28049e-06	1.63779e-05
NM_030928	CDT1	chromatin licensing and DNA replication factor 1	588.622	320.729	0.544881	8.33972e-08	1.26498e-06
NM_016937	POLA1	polymerase (DNA directed), alpha 1, catalytic subunit	614.868	335.182	0.545128	3.73471e-09	6.76532e-08
NM_001166139	LCORL	ligand dependent nuclear receptor corepressor-like	73.8936	40.3102	0.545517	0.00463176	0.0277452
NM_005589	ALDH6A1	aldehyde dehydrogenase 6 family, member A1	237.603	129.623	0.545543	3.21109e-05	0.000320973
NM_130808	CPNE4	copine IV	363.31	198.946	0.547593	3.49802e-07	4.87185e-06
NM_001311	CRIP1	cysteine-rich protein 1 (intestinal)	143.783	78.7596	0.547768	0.0014042	0.00982035
NM_019845	RPRM	reprimo, TP53 dependent G2 arrest mediator candidate	258.795	141.865	0.548173	8.16137e-06	9.25875e-05
NM_018410	HJURP	Holliday junction recognition protein	371.989	203.933	0.548224	9.51231e-07	1.24015e-05
NM_152727	CPNE2	copine II	540.434	296.389	0.548429	2.19316e-08	3.5759e-07
NM_001999	FBN2	fibrillin 2	5275.78	2893.57	0.548462	1.77007e-07	2.56751e-06
NM_005746	NAMPT	nicotinamide phosphoribosyltransferase	1180.79	648.296	0.549034	2.14971e-05	0.000223319
NM_001010867	IBA57	IBA57, iron-sulfur cluster assembly homolog (S. cerevisiae)	166.665	91.6484	0.549897	0.000299351	0.00245709
NM_033254	BOC	BOC cell adhesion associated, oncogene regulated	1193.8	657.16	0.550478	4.62586e-10	9.17767e-09
NM_006887	ZFP36L2	ZFP36 ring finger protein-like 2	1821.88	1002.95	0.5505	6.18315e-12	1.46407e-10
NM_014109	ATAD2	ATPase family, AAA domain containing 2	1890.52	1042.01	0.551175	2.18345e-12	5.34455e-11
NM_001134363	RBM20	RNA binding motif protein 20	128.07	70.6172	0.551397	0.000598926	0.00457774
NM_153686	LCORL	ligand dependent nuclear receptor corepressor-like	77.293	42.6235	0.551453	0.00620816	0.0359032
NM_133334	WHSC1	Wolf-Hirschhorn syndrome candidate 1	233.112	128.62	0.551753	5.34935e-05	0.000514242
NM_032043	BRIP1	BRCA1 interacting protein C-terminal helicase 1	801.341	442.479	0.552173	1.32674e-09	2.51747e-08
NM_003632	CNTNAP1	contactin associated protein 1	331.929	183.377	0.552459	2.9546e-06	3.59807e-05
NM_001122821	SET	SET nuclear proto-oncogene	73.5942	40.6824	0.552793	0.00659108	0.0377167
NM_016132	MYEF2	myelin expression factor 2	1025.4	567.217	0.553165	3.89519e-10	7.80713e-09
NM_133367	PAQR8	progestin and adipoQ receptor family member VIII	315.482	174.571	0.553346	1.02384e-05	0.000113591
NM_152772	TCP11L2	t-complex 11, testis-specific-like 2	81.0982	45.0228	0.555164	0.00563675	0.0330278
NM_201428	RTN3	reticulon 3	96.898	53.8348	0.555582	0.00201417	0.01337
NM_005686	SOX13	SRY (sex determining region Y)-box 13	272.113	151.393	0.556359	0.00579079	0.0337687
NM_002841	PTPRG	protein tyrosine phosphatase, receptor type, G	1741.39	969.472	0.556722	5.25229e-11	1.14151e-09
NR_027180	N/A	N/A	316.203	176.134	0.557028	0.000313634	0.0025558
NM_001876	CPT1A	carnitine palmitoyltransferase 1A (liver)	600.601	334.62	0.557143	8.61786e-08	1.30313e-06
NM_015021	ZNF292	zinc finger protein 292	642.009	357.701	0.557159	1.14707e-08	1.95322e-07
NM_020247	ADCK3	aarF domain containing kinase 3	107.341	59.8528	0.557593	0.00576855	0.0336992
NM_001268	RCBTB2	regulator of chromosome condensation (RCC1) and BTB (POZ) domain containing protein 2	428.373	239.09	0.558134	3.79337e-07	5.24219e-06
NM_001102426	TBC1D8	TBC1 domain family, member 8 (with GRAM domain)	108.667	60.6887	0.558481	0.00141477	0.00988371
NM_001670	ARVCF	armadillo repeat gene deleted in velocardiofacial syndrome	634.354	354.747	0.559225	6.35332e-08	9.75005e-07
NM_005631	SMO	smoothened, frizzled class receptor	1213.44	678.93	0.559508	5.62312e-10	1.11e-08
NM_004731	SLC16A7	solute carrier family 16 (monocarboxylate transporter), member 7	175.901	98.5996	0.560542	0.000394807	0.00313763
NM_014155	ZBTB44	zinc finger and BTB domain containing 44	498.301	279.389	0.560683	9.98024e-08	1.48731e-06
NM_001424	EMP2	epithelial membrane protein 2	485.35	272.226	0.560886	9.2223e-08	1.38596e-06
NR_024408	N/A	N/A	142.762	80.1679	0.561549	0.00179354	0.0121066
NM_005921	MAP3K1	mitogen-activated protein kinase kinase kinase 1, E3 ubiquitin protein ligase	270.217	151.782	0.561703	2.07977e-05	0.000216522
NM_014895	CEP162	centrosomal protein 162kDa	298.668	167.809	0.561856	5.57959e-06	6.54641e-05
NM_021615	CHST6	carbohydrate (N-acetylglucosamine 6-O) sulfotransferase 6	289.661	162.896	0.562367	3.34461e-05	0.000332457
NM_004412	TRDMT1	tRNA aspartic acid methyltransferase 1	212.204	119.35	0.562433	6.79049e-05	0.000639286
NM_001831	CLU	clusterin	915.786	515.33	0.562719	9.98709e-07	1.29515e-05
NM_000745	CHRNA5	cholinergic receptor, nicotinic, alpha 5 (neuronal)	233.653	131.598	0.563219	7.0138e-05	0.000659992
NR_026903	AMZ2P1	archaelysin family metallopeptidase 2 pseudogene 1	145.28	82.0118	0.56451	0.00153282	0.0105578
NM_033063	MAP6	microtubule-associated protein 6	173.255	97.8327	0.564676	0.00415692	0.025276
NM_004508	IDI1	isopentenyl-diphosphate delta isomerase 1	1802.27	1018.43	0.565083	1.12639e-11	2.5919e-10
NM_033502	TRERF1	transcriptional regulating factor 1	207.858	117.695	0.566231	0.000259724	0.00216699
NM_006739	MCM5	minichromosome maintenance complex component 5	1677.18	950.268	0.566586	1.89052e-10	3.91334e-09
NM_005879	TRAIP	TRAF interacting protein	189.92	107.67	0.56692	0.000273628	0.00226754
NM_006943	SOX12	SRY (sex determining region Y)-box 12	1236.2	700.888	0.566971	1.52581e-07	2.23307e-06
NM_018944	MIS18A	MIS18 kinetochore protein A	227.073	128.998	0.568092	7.53239e-05	0.000704726
NM_022149	MAGEF1	melanoma antigen family F1	534.385	304.125	0.569112	1.68506e-07	2.44965e-06
NM_013402	FADS1	fatty acid desaturase 1	2461.09	1400.72	0.569145	4.69084e-11	1.02632e-09
NM_001431	EPB41L2	erythrocyte membrane protein band 4.1-like 2	213.305	121.469	0.569463	7.77832e-05	0.000726694
NM_014053	FLVCR1	feline leukemia virus subgroup C cellular receptor 1	198.638	113.229	0.570029	0.000215895	0.00183016
NR_036623	N/A	N/A	85.6308	48.8304	0.570243	0.00599528	0.034816
NM_144684	ZNF480	zinc finger protein 480	381.311	217.658	0.570814	9.09704e-07	1.18917e-05
NM_001252	CD70	CD70 molecule	100.97	57.6367	0.570828	0.00701607	0.0397882
NM_006733	CENPI	centromere protein I	317.22	181.15	0.571054	5.26254e-06	6.20212e-05
NM_206943	LTBP1	latent transforming growth factor beta binding protein 1	205.163	117.22	0.571351	0.000701506	0.00526721
NM_017560	ZNF853	zinc finger protein 853	402.546	230.175	0.571798	3.99835e-06	4.7858e-05
NM_014738	KIAA0195	KIAA0195	1494.58	854.628	0.571819	0.00206735	0.0136905
NM_030806	C1ORF21	chromosome 1 open reading frame 21	424.481	242.789	0.571966	2.6987e-06	3.31323e-05
NM_014460	CSDC2	cold shock domain containing C2, RNA binding	328.807	188.279	0.572612	0.000309446	0.00252798
NM_018000	MREG	melanoregulin	181.38	104.062	0.573726	0.000208607	0.00177606
NM_001098816	TENM4	teneurin transmembrane protein 4	2678.03	1537.71	0.574195	3.922e-11	8.639e-10
NM_004447	EPS8	epidermal growth factor receptor pathway substrate 8	2363.1	1357.33	0.574386	7.83292e-12	1.83694e-10
NM_033141	MAP3K9	mitogen-activated protein kinase kinase kinase 9	219.959	126.485	0.575039	0.000168212	0.00145684
NM_005931	MICB	MHC class I polypeptide-related sequence B	112.489	64.8572	0.576566	0.00404394	0.0247155
NM_001080480	MBOAT1	membrane bound O-acyltransferase domain containing 1	101.505	58.5587	0.576905	0.00849987	0.0469519
NM_032861	SERAC1	serine active site containing 1	413.294	238.523	0.577126	3.72264e-06	4.48319e-05
NM_001827	CKS2	CDC28 protein kinase regulatory subunit 2	1231.97	711.613	0.577623	1.61915e-09	3.037e-08
NM_015207	OTUD3	OTU deubiquitinase 3	334.105	193.117	0.578012	5.83412e-06	6.82459e-05
NM_138363	CEP95	centrosomal protein 95kDa	394.597	228.148	0.578178	1.23745e-05	0.000134771
NM_014992	DAAM1	dishevelled associated activator of morphogenesis 1	792.98	458.517	0.57822	4.08759e-08	6.4603e-07
NM_005786	TSHZ1	teashirt zinc finger homeobox 1	302.586	175.063	0.578556	2.28833e-05	0.000236465
NM_173814	PRTG	protogenin	110.554	64.0325	0.579197	0.00474849	0.0283405
NM_000022	ADA	adenosine deaminase	316.467	183.314	0.579251	0.000166367	0.00144151
NM_001093	ACACB	acetyl-CoA carboxylase beta	152.111	88.213	0.579926	0.000944075	0.00689038
NM_014421	DKK2	dickkopf WNT signaling pathway inhibitor 2	126.653	73.5663	0.580848	0.0011354	0.00813513
NM_030641	APOL6	apolipoprotein L, 6	214.518	124.635	0.581001	0.000105153	0.000953731
NM_001080419	UNK	unkempt family zinc finger	580.343	337.186	0.581012	1.09712e-05	0.000120831
NM_004462	FDFT1	farnesyl-diphosphate farnesyltransferase 1	3260.99	1895.39	0.581231	9.87435e-12	2.28828e-10
NM_052844	WDR34	WD repeat domain 34	993.543	577.747	0.581502	5.22126e-09	9.29479e-08
NM_001033	RRM1	ribonucleotide reductase M1	3815.71	2219.04	0.581555	4.76629e-11	1.04167e-09
NM_006306	SMC1A	structural maintenance of chromosomes 1A	3975.33	2312.17	0.58163	9.74223e-12	2.26034e-10
NM_001423	EMP1	epithelial membrane protein 1	4438.85	2581.99	0.58168	0.00154146	0.0106135
NM_007371	BRD3	bromodomain containing 3	1367.4	796.15	0.582235	1.25255e-09	2.38362e-08
NM_020338	ZMIZ1	zinc finger, MIZ-type containing 1	2974.28	1732.71	0.582565	9.82007e-08	1.46456e-06
NM_021214	ABHD17C	abhydrolase domain containing 17C	363.587	211.909	0.58283	1.10147e-05	0.000121243
NM_007331	WHSC1	Wolf-Hirschhorn syndrome candidate 1	165.895	96.7388	0.583132	0.000579973	0.00444851
NM_015564	LRRTM2	leucine rich repeat transmembrane neuronal 2	277.892	162.06	0.583176	0.000113535	0.00102312
NM_152903	KBTBD6	kelch repeat and BTB (POZ) domain containing 6	276.497	161.258	0.583216	5.01115e-05	0.000484345
NM_001001973	ATP5C1	ATP synthase, H+ transporting, mitochondrial F1 complex, gamma polypeptide 1	109.752	64.0382	0.583479	0.00476772	0.0284465
NM_052924	RHPN1	rhophilin, Rho GTPase binding protein 1	157.835	92.1925	0.584109	0.0022609	0.0147971
NM_021072	HCN1	hyperpolarization activated cyclic nucleotide gated potassium channel 1	92.1304	53.9321	0.585389	0.00548774	0.0322512
NM_003108	SOX11	SRY (sex determining region Y)-box 11	2458.9	1440.03	0.585641	1.04711e-10	2.21671e-09
NM_006559	KHDRBS1	KH domain containing, RNA binding, signal transduction associated 1	4272.62	2502.93	0.585806	1.25907e-11	2.88027e-10
NM_006031	PCNT	pericentrin	1099.31	644.155	0.585965	1.68529e-08	2.78727e-07
NM_002266	KPNA2	karyopherin alpha 2 (RAG cohort 1, importin alpha 1)	4933.77	2891.83	0.58613	2.73435e-12	6.65971e-11
NM_015190	DNAJC9	DnaJ (Hsp40) homolog, subfamily C, member 9	924.794	542.109	0.586194	1.78636e-07	2.5854e-06
NM_006646	WASF3	WAS protein family, member 3	349.589	204.986	0.586363	6.70534e-06	7.76029e-05
NM_001174072	SERINC5	serine incorporator 5	663.452	389.698	0.58738	9.66581e-08	1.44485e-06
NM_031885	BBS2	Bardet-Biedl syndrome 2	751.752	441.574	0.587393	1.368e-05	0.00014735
NM_024552	CERS4	ceramide synthase 4	198.953	116.94	0.587775	0.000386848	0.00307937
NM_052916	RNF157	ring finger protein 157	373.624	219.691	0.587999	1.60631e-05	0.000170857
NM_004237	TRIP13	thyroid hormone receptor interactor 13	451.613	265.555	0.588016	1.5026e-06	1.90569e-05
NM_013974	DDAH2	dimethylarginine dimethylaminohydrolase 2	1725.56	1014.87	0.58814	3.22961e-09	5.86662e-08
NM_006547	IGF2BP3	insulin-like growth factor 2 mRNA binding protein 3	2144.91	1261.69	0.588226	2.17364e-10	4.47573e-09
NM_005803	FLOT1	flotillin 1	2428.18	1429.07	0.588536	1.66782e-10	3.45967e-09
NM_032593	HINT2	histidine triad nucleotide binding protein 2	276.475	163.113	0.589973	0.000836539	0.00618855
NM_000676	ADORA2B	adenosine A2b receptor	228.602	134.908	0.590142	6.46869e-05	0.00061282
NM_194313	KIF24	kinesin family member 24	218.088	128.712	0.590184	0.000215534	0.00182811
NM_033446	MVB12B	multivesicular body subunit 12B	361.337	213.323	0.590373	2.69456e-05	0.000273676
NM_016831	PER3	period circadian clock 3	226.597	133.797	0.590462	0.000389708	0.00309962
NM_014688	USP6NL	USP6 N-terminal like	170.46	100.73	0.590928	0.000498586	0.0038728
NM_005225	E2F1	E2F transcription factor 1	533.928	315.547	0.590992	6.70041e-06	7.75916e-05
NM_007349	PAXIP1	PAX interacting (with transcription-activation domain) protein 1	271.018	160.21	0.591142	0.000102271	0.000929315
NM_031263	HNRNPK	heterogeneous nuclear ribonucleoprotein K	153.746	90.9154	0.591335	0.002374	0.0154495
NM_016579	CD320	CD320 molecule	201.326	119.161	0.591883	0.000939609	0.0068629
NM_016531	KLF3	Kruppel-like factor 3 (basic)	1319.53	781.32	0.592119	6.26909e-09	1.10397e-07
NM_002461	MVD	mevalonate (diphospho) decarboxylase	705.563	418.064	0.592526	6.51601e-07	8.67413e-06
NM_022092	CHTF18	CTF18, chromosome transmission fidelity factor 18 homolog (S. cerevisiae)	585.303	347.023	0.592894	2.4745e-06	3.04753e-05
NM_152441	FBXL14	F-box and leucine-rich repeat protein 14	411.305	244.313	0.593993	0.00251858	0.0162984
NM_021047	ZNF253	zinc finger protein 253	147.942	88.0241	0.594991	0.0012512	0.00885791
NM_001252507	N/A	N/A	991.039	590.373	0.595711	2.1076e-07	3.01469e-06
NM_004815	ARHGAP29	Rho GTPase activating protein 29	2436.19	1451.84	0.595945	1.65656e-10	3.43995e-09
NM_005896	IDH1	isocitrate dehydrogenase 1 (NADP+), soluble	1449.87	864.138	0.596009	0.00151438	0.0104565
NM_012334	MYO10	myosin X	3665.83	2184.89	0.596017	9.95176e-11	2.11591e-09
NM_145296	CADM4	cell adhesion molecule 4	1493.78	891.531	0.596828	6.94282e-09	1.21171e-07
NM_000679	ADRA1B	adrenoceptor alpha 1B	243.321	145.277	0.597062	0.00272158	0.0174734
NM_015710	GLTSCR2	glioma tumor suppressor candidate region gene 2	1472.36	881.173	0.598475	1.22994e-08	2.08887e-07
NM_020722	KIAA1211	KIAA1211	1072.91	642.519	0.598854	7.95422e-08	1.20931e-06
NM_005103	FEZ1	fasciculation and elongation protein zeta 1 (zygin I)	791.699	474.447	0.599277	7.66727e-08	1.16932e-06
NR_015363	GLIDR	glioblastoma down-regulated RNA	152.597	91.4595	0.599354	0.00286776	0.0182504
NM_182838	SLC35E2	solute carrier family 35, member E2	492.638	295.324	0.599474	1.77465e-05	0.000186935
NM_002646	PIK3C2B	phosphatidylinositol-4-phosphate 3-kinase, catalytic subunit type 2 beta	166.05	99.7048	0.600451	0.00216897	0.0142718
NM_018159	NUDT11	nudix (nucleoside diphosphate linked moiety X)-type motif 11	161.128	96.7501	0.600457	0.00147269	0.010201
NM_006565	CTCF	CCCTC-binding factor (zinc finger protein)	258.293	155.303	0.601268	9.28148e-05	0.000851686
NM_015278	SASH1	SAM and SH3 domain containing 1	1061.91	638.648	0.601414	4.03568e-08	6.38858e-07
NM_032552	DAB2IP	DAB2 interacting protein	358.99	215.906	0.601426	6.60062e-05	0.00062411
NM_000251	MSH2	mutS homolog 2	1017.11	612.332	0.60203	2.39121e-06	2.95984e-05
NM_001024455	RGAG4	retrotransposon gag domain containing 4	366.04	220.807	0.603233	4.81249e-05	0.000465604
NM_001010883	FAM102B	family with sequence similarity 102, member B	252.724	152.537	0.603574	0.000120351	0.00108007
NM_015630	EPC2	enhancer of polycomb homolog 2 (Drosophila)	548.115	330.835	0.603588	2.84136e-06	3.4753e-05
NM_181503	EXOSC8	exosome component 8	505.821	305.35	0.603672	3.34623e-06	4.04481e-05
NM_003146	SSRP1	structure specific recognition protein 1	4583.16	2767.71	0.603886	1.02493e-09	1.97348e-08
NM_014802	C2CD5	C2 calcium-dependent domain containing 5	503.293	304.027	0.604075	4.45784e-05	0.00043408
NM_001002800	SMC4	structural maintenance of chromosomes 4	297.139	179.689	0.604732	0.000144862	0.00127377
NM_182616	ARPIN	actin-related protein 2/3 complex inhibitor	224.929	136.288	0.605914	0.000567789	0.00435847
NM_152686	DNAJC18	DnaJ (Hsp40) homolog, subfamily C, member 18	705.618	427.615	0.606015	7.37174e-07	9.73388e-06
NM_004260	RECQL4	RecQ protein-like 4	531.704	322.459	0.606464	0.00173255	0.0117516
NM_003724	JRK	Jrk homolog (mouse)	360.342	218.689	0.606892	0.000110976	0.00100237
NM_015566	FAM169A	family with sequence similarity 169, member A	189.167	115.01	0.607981	0.00116309	0.00829717
NM_181523	PIK3R1	phosphoinositide-3-kinase, regulatory subunit 1 (alpha)	216.137	131.484	0.608333	0.000371353	0.00296931
NM_025149	ACSF2	acyl-CoA synthetase family member 2	229.008	139.374	0.608598	0.000445296	0.00351038
NM_001039355	SLC25A29	solute carrier family 25 (mitochondrial carnitine/acylcarnitine carrier), member 29	475.663	289.575	0.608781	2.25867e-05	0.000233723
NM_052905	FMNL2	formin-like 2	3140.42	1912.61	0.60903	6.19662e-07	8.29407e-06
NM_002084	GPX3	glutathione peroxidase 3	519.609	316.882	0.609847	1.42462e-05	0.000153028
NM_014660	PHF14	PHD finger protein 14	195.206	119.07	0.609969	0.00159243	0.0109412
NM_181716	CENPV	centromere protein V	428.789	261.559	0.609995	3.13209e-05	0.000314687
NM_173593	B4GALNT3	beta-1,4-N-acetyl-galactosaminyl transferase 3	117.936	72.0029	0.610528	0.00490885	0.0291819
NM_030957	ADAMTS10	ADAM metallopeptidase with thrombospondin type 1 motif, 10	754.624	461.094	0.611025	2.92721e-06	3.56693e-05
NM_001797	CDH11	cadherin 11, type 2, OB-cadherin (osteoblast)	5211.34	3186.68	0.61149	1.99775e-10	4.12259e-09
NM_017425	SPA17	sperm autoantigenic protein 17	140.827	86.1633	0.611836	0.0038536	0.023715
NM_001077619	UBXN2B	UBX domain protein 2B	427.672	261.776	0.612096	5.437e-05	0.000522155
NM_203462	MRFAP1L1	Morf4 family associated protein 1-like 1	728.13	445.903	0.612395	2.72466e-06	3.343e-05
NM_024945	RMI1	RecQ mediated genome instability 1	300.336	184.052	0.612823	0.000138422	0.00122374
NM_018121	FAM178A	family with sequence similarity 178, member A	456.428	279.755	0.612922	8.4505e-06	9.54862e-05
NM_004494	HDGF	hepatoma-derived growth factor	165.921	101.743	0.613202	0.00645329	0.0370799
NM_004840	ARHGEF6	Rac/Cdc42 guanine nucleotide exchange factor (GEF) 6	760.618	466.465	0.613271	4.94099e-07	6.71439e-06
NM_001099678	LRRC58	leucine rich repeat containing 58	857.323	525.796	0.6133	4.55144e-07	6.24133e-06
NM_022340	RBSN	rabenosyn, RAB effector	906.297	556.344	0.613865	7.40889e-07	9.77634e-06
NM_006579	EBP	emopamil binding protein (sterol isomerase)	717.439	440.59	0.614115	9.2773e-05	0.000851686
NM_003966	SEMA5A	sema domain, seven thrombospondin repeats (type 1 and type 1-like), transmembrane domain (TM) and short cytoplasmic domain, (semaphorin) 5A	3456.75	2124.69	0.614648	2.56734e-09	4.70727e-08
NM_152446	CEP128	centrosomal protein 128kDa	282.324	173.632	0.615009	0.00349376	0.0217896
NM_004334	BST1	bone marrow stromal cell antigen 1	435.134	267.719	0.615258	3.72193e-05	0.000368281
NM_006475	POSTN	periostin, osteoblast specific factor	145.91	89.7876	0.615361	0.00380869	0.0234682
NM_020315	PDXP	pyridoxal (pyridoxine, vitamin B6) phosphatase	609.933	375.4	0.615477	6.00423e-06	7.01521e-05
NM_004687	MTMR4	myotubularin related protein 4	1170.58	720.648	0.615635	7.58525e-08	1.15771e-06
NM_015261	NCAPD3	non-SMC condensin II complex, subunit D3	1150.34	708.698	0.616078	5.67619e-07	7.62353e-06
NM_015076	CDK19	cyclin-dependent kinase 19	452.814	279.177	0.616539	5.83611e-05	0.000557386
NM_022104	PCIF1	PDX1 C-terminal inhibiting factor 1	440.912	271.962	0.616818	1.55295e-05	0.000165451
NM_153018	ZFP3	ZFP3 zinc finger protein	167.894	103.587	0.616978	0.00117811	0.00839514
NM_152432	ARHGAP42	Rho GTPase activating protein 42	579.099	357.645	0.617588	1.68277e-06	2.11502e-05
NM_015394	ZNF10	zinc finger protein 10	126.589	78.1985	0.617736	0.00466282	0.0278971
NM_152721	DOK6	docking protein 6	120.234	74.3106	0.61805	0.00329914	0.020713
NM_004776	B4GALT5	UDP-Gal:betaGlcNAc beta 1,4- galactosyltransferase, polypeptide 5	2492.06	1541.17	0.618432	1.49772e-08	2.50884e-07
NM_005737	ARL4C	ADP-ribosylation factor-like 4C	5044.55	3120.53	0.618594	6.20193e-10	1.22057e-08
NM_030923	TMEM163	transmembrane protein 163	198.136	122.608	0.618809	0.00144578	0.0100537
NM_016604	KDM3B	lysine (K)-specific demethylase 3B	1885.8	1168.58	0.619671	2.31312e-08	3.75585e-07
NM_004655	AXIN2	axin 2	123.617	76.6352	0.619939	0.00344034	0.021503
NM_003798	CTNNAL1	catenin (cadherin-associated protein), alpha-like 1	1687.58	1048.27	0.621164	0.000870413	0.0064125
NM_032737	LMNB2	lamin B2	4429.12	2751.69	0.621273	7.39687e-09	1.28409e-07
NM_001812	CENPC	centromere protein C	270.555	168.473	0.622693	0.00443586	0.0267518
NM_032142	CEP192	centrosomal protein 192kDa	1003.07	625.129	0.623216	1.83201e-07	2.64755e-06
NM_024927	PLEKHH3	pleckstrin homology domain containing, family H (with MyTH4 domain) member 3	380.951	238.123	0.625074	0.00320537	0.020189
NM_003749	IRS2	insulin receptor substrate 2	4547.62	2844.07	0.625398	7.03999e-09	1.22649e-07
NM_005308	GRK5	G protein-coupled receptor kinase 5	615.293	384.945	0.625629	2.44734e-05	0.000250778
NM_002015	FOXO1	forkhead box O1	231.429	145.014	0.626602	0.00114087	0.00816829
NM_194318	B3GLCT	beta 3-glucosyltransferase	287.62	180.228	0.626618	0.000316234	0.0025727
NM_006252	PRKAA2	protein kinase, AMP-activated, alpha 2 catalytic subunit	345.826	216.747	0.626753	9.27505e-05	0.000851686
NM_015541	LRIG1	leucine-rich repeats and immunoglobulin-like domains 1	2027.68	1271.28	0.626964	2.42229e-08	3.92985e-07
NM_001711	BGN	biglycan	9177.36	5754.09	0.626987	7.92051e-06	9.03316e-05
NM_005915	MCM6	minichromosome maintenance complex component 6	2009.46	1260.28	0.627173	1.31087e-08	2.21863e-07
NM_000181	GUSB	glucuronidase, beta	542.465	340.547	0.627777	1.34951e-05	0.000145598
NM_003598	TEAD2	TEA domain family member 2	1601.42	1006.71	0.628639	2.44119e-07	3.459e-06
NM_004225	MFHAS1	malignant fibrous histiocytoma amplified sequence 1	679.368	427.174	0.628781	9.80974e-06	0.000109609
NM_017867	C4ORF27	chromosome 4 open reading frame 27	410.04	257.894	0.628948	5.71223e-05	0.000546978
NM_006080	SEMA3A	sema domain, immunoglobulin domain (Ig), short basic domain, secreted, (semaphorin) 3A	653.164	410.889	0.629075	4.23887e-06	5.06749e-05
NM_018122	DARS2	aspartyl-tRNA synthetase 2, mitochondrial	761.793	479.365	0.629259	3.84734e-06	4.622e-05
NM_000168	GLI3	GLI family zinc finger 3	870.255	547.83	0.629505	3.36431e-05	0.000334246
NM_006868	RAB31	RAB31, member RAS oncogene family	3601.56	2268.54	0.629877	1.61641e-09	3.03475e-08
NM_176816	CCDC125	coiled-coil domain containing 125	169.295	106.65	0.629969	0.00194475	0.0129663
NM_004664	LIN7A	lin-7 homolog A (C. elegans)	149.989	94.5115	0.630122	0.00216112	0.0142344
NM_005937	MLLT6	myeloid/lymphoid or mixed-lineage leukemia (trithorax homolog, Drosophila); translocated to, 6	1066.71	672.276	0.630235	2.84673e-06	3.4797e-05
NM_014181	LGALSL	lectin, galactoside-binding-like	229.858	144.928	0.630511	0.000884244	0.00650217
NM_004422	DVL2	dishevelled segment polarity protein 2	861.823	544.372	0.631651	1.17754e-06	1.51471e-05
NM_001142725	ERI2	ERI1 exoribonuclease family member 2	131.656	83.3059	0.632755	0.00680272	0.0387692
NM_001624	AIM1	absent in melanoma 1	224.604	142.237	0.633278	0.000693541	0.00521341
NM_015225	PRUNE2	prune homolog 2 (Drosophila)	1020.41	646.246	0.633322	4.24762e-07	5.84107e-06
NM_004791	ITGBL1	integrin, beta-like 1 (with EGF-like repeat domains)	281.751	178.562	0.633756	0.000434668	0.0034349
NM_012197	RABGAP1	RAB GTPase activating protein 1	1551.93	983.735	0.633877	1.72129e-06	2.16066e-05
NM_017738	CNTLN	centlein, centrosomal protein	138.722	88.1327	0.635319	0.00543462	0.0319774
NM_004267	CHST2	carbohydrate (N-acetylglucosamine-6-O) sulfotransferase 2	1070.38	680.573	0.635824	1.65515e-06	2.08298e-05
NM_014061	MAGEH1	melanoma antigen family H1	402.333	256.027	0.636357	4.40409e-05	0.000429701
NR_038970	LINC00641	long intergenic non-protein coding RNA 641	279.762	178.184	0.636912	0.00172633	0.0117175
NM_012339	TSPAN15	tetraspanin 15	174.169	111.019	0.637422	0.00692886	0.0393506
NM_138347	ZNF551	zinc finger protein 551	135.857	86.6384	0.637718	0.00684206	0.038948
NR_024158	PP7080	uncharacterized LOC25845	176.087	112.382	0.638218	0.00697937	0.039603
NM_018186	C1ORF112	chromosome 1 open reading frame 112	249.762	159.472	0.638494	0.000859877	0.00634443
NM_005324	H3F3B	H3 histone, family 3B (H3.3B)	2727.14	1741.36	0.638529	2.94907e-08	4.7335e-07
NM_004599	SREBF2	sterol regulatory element binding transcription factor 2	3060.86	1955.61	0.638909	1.65567e-07	2.40872e-06
NM_017436	A4GALT	alpha 1,4-galactosyltransferase	147.626	94.4255	0.639625	0.00642511	0.0369288
NM_032864	PRPF38A	pre-mRNA processing factor 38A	722.985	462.96	0.640346	2.91996e-06	3.56031e-05
NM_013432	TONSL	tonsoku-like, DNA repair protein	572.15	366.554	0.640661	4.72205e-05	0.000457532
NM_145266	NUDCD2	NudC domain containing 2	194.33	124.635	0.641357	0.00145251	0.0100898
NM_144665	SESN3	sestrin 3	772.375	495.523	0.641558	3.58609e-05	0.000355558
NM_005603	ATP8B1	ATPase, aminophospholipid transporter, class I, type 8B, member 1	610.773	391.868	0.641593	1.08108e-05	0.000119333
NM_020724	RNF150	ring finger protein 150	314.574	202.003	0.642149	0.000385513	0.00307249
NM_004454	ETV5	ets variant 5	3065	1968.31	0.642188	1.38758e-07	2.03838e-06
NM_003940	USP13	ubiquitin specific peptidase 13 (isopeptidase T-3)	825.382	530.956	0.643285	3.7921e-06	4.56404e-05
NM_003107	SOX4	SRY (sex determining region Y)-box 4	1515.82	975.376	0.643464	2.84796e-07	4.01792e-06
NM_004232	SOCS6	suppressor of cytokine signaling 6	1029.22	663.733	0.644889	6.72459e-07	8.93357e-06
NM_020832	ZNF687	zinc finger protein 687	545.179	351.638	0.644996	8.86724e-05	0.000817891
NM_016448	DTL	denticleless E3 ubiquitin protein ligase homolog (Drosophila)	645.979	416.707	0.645078	3.82825e-05	0.000378419
NM_006287	TFPI	tissue factor pathway inhibitor (lipoprotein-associated coagulation inhibitor)	392.321	253.175	0.645327	0.00020833	0.00177525
NM_001173408	OBSL1	obscurin-like 1	166.365	107.503	0.646188	0.00865716	0.0477265
NM_078470	COX15	cytochrome c oxidase assembly homolog 15 (yeast)	252.563	163.268	0.646445	0.00108675	0.00782092
NM_003173	SUV39H1	suppressor of variegation 3-9 homolog 1 (Drosophila)	343.345	222.015	0.646626	0.00666639	0.0380809
NM_198976	NELFCD	negative elongation factor complex member C/D	1747.65	1130.78	0.647027	5.3171e-07	7.169e-06
NM_002168	IDH2	isocitrate dehydrogenase 2 (NADP+), mitochondrial	1809.33	1171.44	0.64744	3.18022e-07	4.44823e-06
NM_016121	KCTD3	potassium channel tetramerization domain containing 3	1272.04	823.68	0.647527	6.35486e-07	8.4769e-06
NM_138383	MTSS1L	metastasis suppressor 1-like	2505.71	1623.13	0.647772	0.00245187	0.0159241
NM_015492	C15ORF39	chromosome 15 open reading frame 39	366.194	237.223	0.647807	0.000847351	0.00626381
NM_002916	RFC4	replication factor C (activator 1) 4, 37kDa	165.345	107.137	0.64796	0.00597129	0.0346973
NM_003129	SQLE	squalene epoxidase	2485.23	1610.39	0.647986	3.67118e-07	5.0949e-06
NM_000179	MSH6	mutS homolog 6	1988.83	1288.75	0.647994	0.00127808	0.00903188
NM_004283	RAB3D	RAB3D, member RAS oncogene family	223.899	145.203	0.648519	0.00288681	0.0183538
NM_005729	PPIF	peptidylprolyl isomerase F	1304.17	845.828	0.648556	2.23184e-06	2.76607e-05
NM_012096	APPL1	adaptor protein, phosphotyrosine interaction, PH domain and leucine zipper containing 1	1026.25	666.006	0.648968	3.52411e-06	4.25195e-05
NM_005763	AASS	aminoadipate-semialdehyde synthase	497.911	323.323	0.649359	0.000258777	0.00216184
NM_024582	FAT4	FAT atypical cadherin 4	318.096	206.572	0.649402	0.00120638	0.00857469
NM_024333	FSD1	fibronectin type III and SPRY domain containing 1	425.93	276.634	0.649483	0.000263072	0.00219212
NM_014829	DDX46	DEAD (Asp-Glu-Ala-Asp) box polypeptide 46	1691.42	1099.4	0.649989	2.23125e-07	3.17763e-06
NM_031492	RBM4B	RNA binding motif protein 4B	216.682	140.845	0.65001	0.00693823	0.0393924
NM_144664	FAM76B	family with sequence similarity 76, member B	195.319	127.04	0.650425	0.00341545	0.0213747
NM_006298	ZKSCAN8	zinc finger with KRAB and SCAN domains 8	592.727	385.581	0.65052	0.000165688	0.00143689
NM_012166	FBXO10	F-box protein 10	405.047	263.614	0.650824	0.000304345	0.00249151
NM_052831	SLC18B1	solute carrier family 18, subfamily B, member 1	188.301	122.694	0.651585	0.00470568	0.0281278
NM_144973	DENND5B	DENN/MADD domain containing 5B	1411.18	919.697	0.651722	7.75157e-07	1.01942e-05
NM_014818	TRIM66	tripartite motif containing 66	196.056	127.779	0.651746	0.00554594	0.0325346
NM_002691	POLD1	polymerase (DNA directed), delta 1, catalytic subunit	703.48	459.278	0.652866	2.99207e-05	0.000301858
NM_014176	UBE2T	ubiquitin-conjugating enzyme E2T	324.863	212.104	0.652903	0.000775904	0.00577709
NM_015044	GGA2	golgi-associated, gamma adaptin ear containing, ARF binding protein 2	944.08	616.563	0.653084	7.50418e-06	8.59841e-05
NM_148919	PSMB8	proteasome (prosome, macropain) subunit, beta type, 8	184.319	120.386	0.653143	0.00785415	0.0438427
NM_020845	PITPNM2	phosphatidylinositol transfer protein, membrane-associated 2	581.289	379.838	0.653441	0.000181251	0.00155943
NM_002356	MARCKS	myristoylated alanine-rich protein kinase C substrate	5578.32	3645.26	0.653469	4.1449e-08	6.54032e-07
NM_032512	PDZD4	PDZ domain containing 4	250.483	163.743	0.653709	0.00285926	0.0182081
NM_006876	B4GAT1	beta-1,4-glucuronyltransferase 1	478.384	312.742	0.653747	0.000356448	0.00287005
NM_001047	SRD5A1	steroid-5-alpha-reductase, alpha polypeptide 1 (3-oxo-5 alpha-steroid delta 4-dehydrogenase alpha 1)	286.123	187.093	0.653891	0.00163608	0.0111903
NM_002412	MGMT	O-6-methylguanine-DNA methyltransferase	169.279	110.739	0.654179	0.00520693	0.0307671
NM_033395	CEP295	centrosomal protein 295kDa	530.461	347.029	0.654202	5.67146e-05	0.000543605
NM_001145205	SHISA9	shisa family member 9	274.605	179.673	0.654295	0.00187394	0.0125583
NM_003737	DCHS1	dachsous cadherin-related 1	4130.1	2704.38	0.654798	2.93644e-07	4.13381e-06
NM_005119	THRAP3	thyroid hormone receptor associated protein 3	3575.22	2347.74	0.656671	3.41831e-07	4.76761e-06
NM_002333	LRP3	low density lipoprotein receptor-related protein 3	660.179	433.747	0.657015	0.00141469	0.00988371
NM_005957	MTHFR	methylenetetrahydrofolate reductase (NAD(P)H)	267.287	175.871	0.657983	0.0025115	0.0162633
NR_026777	ZNF37BP	zinc finger protein 37B, pseudogene	283.857	186.818	0.658143	0.0022471	0.0147265
NM_015239	AGTPBP1	ATP/GTP binding protein 1	667.493	439.41	0.658299	4.45295e-05	0.00043382
NM_024665	TBL1XR1	transducin (beta)-like 1 X-linked receptor 1	1355.09	892.923	0.65894	1.59052e-06	2.00939e-05
NM_015030	FRYL	FRY-like	2022.57	1336.23	0.660657	6.98454e-07	9.22882e-06
NM_013276	SHPK	sedoheptulokinase	499.956	330.624	0.661307	0.000457505	0.00359794
NM_017741	DCAF16	DDB1 and CUL4 associated factor 16	954.208	631.096	0.661382	1.99035e-05	0.000208089
NM_016246	HSD17B14	hydroxysteroid (17-beta) dehydrogenase 14	197.221	130.47	0.661541	0.00626829	0.0361762
NM_003368	USP1	ubiquitin specific peptidase 1	181.235	119.906	0.661604	0.00791234	0.0441423
NM_015306	USP24	ubiquitin specific peptidase 24	1575.73	1043.15	0.662012	2.96396e-06	3.60723e-05
NM_017645	HAUS6	HAUS augmin-like complex, subunit 6	1158.89	767.468	0.662242	2.41681e-06	2.98964e-05
NM_020401	NUP107	nucleoporin 107kDa	1235.2	818.384	0.662552	1.04468e-05	0.000115772
NM_001068	TOP2B	topoisomerase (DNA) II beta 180kDa	3760.34	2497.07	0.664054	8.29346e-05	0.000771142
NM_015975	TAF9B	TAF9B RNA polymerase II, TATA box binding protein (TBP)-associated factor, 31kDa	493.485	327.738	0.664131	8.88808e-05	0.000819042
NM_001628	AKR1B1	aldo-keto reductase family 1, member B1 (aldose reductase)	1759.42	1168.98	0.664413	1.9142e-06	2.39514e-05
NM_001089	ABCA3	ATP-binding cassette, sub-family A (ABC1), member 3	1090.42	724.559	0.664479	7.98501e-05	0.000744938
NM_006933	SLC5A3	solute carrier family 5 (sodium/myo-inositol cotransporter), member 3	606.45	403.079	0.664654	2.86477e-05	0.000290062
NM_014661	FAM53B	family with sequence similarity 53, member B	371.245	246.757	0.664674	0.00143518	0.0100013
NM_020166	MCCC1	methylcrotonoyl-CoA carboxylase 1 (alpha)	346.505	230.461	0.665101	0.000343887	0.00277805
NM_001436	FBL	fibrillarin	1858.49	1237.51	0.665867	6.96286e-07	9.2064e-06
NM_015125	CIC	capicua transcriptional repressor	3016.77	2010.38	0.6664	1.87073e-06	2.34373e-05
NM_017762	MTMR10	myotubularin related protein 10	752.557	501.553	0.666466	3.03526e-05	0.000305663
NM_004537	NAP1L1	nucleosome assembly protein 1-like 1	260.073	173.391	0.666701	0.00384876	0.0236927
NM_017570	OPLAH	5-oxoprolinase (ATP-hydrolysing)	236.998	158.08	0.667011	0.00506286	0.0300063
NM_017952	PTCD3	pentatricopeptide repeat domain 3	2048.95	1367.11	0.667225	6.53123e-07	8.68849e-06
NM_007192	SUPT16H	suppressor of Ty 16 homolog (S. cerevisiae)	4547.44	3034.52	0.667303	5.26871e-07	7.1153e-06
NM_007186	CEP250	centrosomal protein 250kDa	1075.95	718.73	0.667998	1.1288e-05	0.000124041
NM_001466	FZD2	frizzled class receptor 2	1157.91	773.561	0.668069	3.25323e-05	0.000324693
NM_025009	CEP135	centrosomal protein 135kDa	343.924	230.009	0.668778	0.000586185	0.00449087
NM_007027	TOPBP1	topoisomerase (DNA) II binding protein 1	1242.46	832.789	0.670277	6.35698e-06	7.37893e-05
NM_019086	VSIG10	V-set and immunoglobulin domain containing 10	209.194	140.284	0.670595	0.00905142	0.0496902
NM_006432	NPC2	Niemann-Pick disease, type C2	1004.26	673.942	0.671083	1.06406e-05	0.000117653
NM_015295	SMCHD1	structural maintenance of chromosomes flexible hinge domain containing 1	1871.28	1256.11	0.671261	5.28989e-06	6.22516e-05
NM_144999	LRRC45	leucine rich repeat containing 45	293.36	196.936	0.671311	0.00447654	0.0269473
NM_014014	SNRNP200	small nuclear ribonucleoprotein 200kDa (U5)	7586.68	5093.6	0.671388	3.59043e-07	4.98637e-06
NM_000252	MTM1	myotubularin 1	272.103	182.724	0.671526	0.00300085	0.0190109
NR_015341	N/A	N/A	367.051	246.682	0.672066	0.000892898	0.00655104
NM_032143	ZRANB3	zinc finger, RAN-binding domain containing 3	169.61	114.065	0.672515	0.00570392	0.033384
NM_032924	ZNF3	zinc finger protein 3	500.223	336.447	0.672595	0.000711293	0.00533048
NM_016422	RNF141	ring finger protein 141	935.353	629.692	0.673213	2.95315e-05	0.000298393
NM_207338	LCTL	lactase-like	274.878	185.06	0.673245	0.00146207	0.0101382
NM_001008393	C4ORF46	chromosome 4 open reading frame 46	415.39	279.955	0.673958	0.000512535	0.00396855
NM_020443	NAV1	neuron navigator 1	313.361	211.371	0.674529	0.00229587	0.0150009
NM_000877	IL1R1	interleukin 1 receptor, type I	819.03	552.742	0.674874	0.000103663	0.000941527
NM_145018	DDIAS	DNA damage-induced apoptosis suppressor	259.8	175.424	0.675227	0.00434067	0.0262262
NM_002870	RAB13	RAB13, member RAS oncogene family	1574.46	1063.35	0.675372	2.08272e-06	2.5911e-05
NM_014502	PRPF19	pre-mRNA processing factor 19	2279.12	1540.6	0.675961	4.73488e-06	5.6091e-05
NM_001124	ADM	adrenomedullin	477.06	322.579	0.676181	0.000171614	0.00148307
NM_021922	FANCE	Fanconi anemia, complementation group E	206.206	139.454	0.676284	0.00757568	0.0425795
NM_014384	ACAD8	acyl-CoA dehydrogenase family, member 8	416.33	281.593	0.67637	0.000742116	0.00555085
NM_012329	MMD	monocyte to macrophage differentiation-associated	623.071	421.545	0.67656	0.000250741	0.00210099
NM_005400	PRKCE	protein kinase C, epsilon	329.84	223.848	0.678657	0.000703198	0.00527789
NM_003200	TCF3	transcription factor 3	425.94	289.094	0.678721	0.00141934	0.00990858
NM_020066	FMN2	formin 2	171.796	116.659	0.679056	0.00860206	0.0474361
NM_203349	SHC4	SHC (Src homology 2 domain containing) family, member 4	315.707	214.698	0.680053	0.00168549	0.0114801
NM_005759	ABI2	abl-interactor 2	2087.33	1420.35	0.680462	6.28123e-06	7.29964e-05
NM_203390	RBM12B	RNA binding motif protein 12B	472.415	321.468	0.680478	0.000357757	0.00287704
NM_012423	RPL13A	ribosomal protein L13a	1700.93	1157.96	0.680776	0.00414057	0.0251959
NM_001100624	CENPN	centromere protein N	515.579	351.019	0.680826	0.00142158	0.0099207
NM_003011	SET	SET nuclear proto-oncogene	1264.71	861.395	0.681101	0.00723144	0.0407969
NM_002775	HTRA1	HtrA serine peptidase 1	4016.37	2737.24	0.681521	4.72235e-06	5.60554e-05
NM_006401	ANP32B	acidic (leucine-rich) nuclear phosphoprotein 32 family, member B	2672.31	1821.36	0.681566	5.75823e-06	6.74388e-05
NM_144567	ANGEL2	angel homolog 2 (Drosophila)	558.361	380.565	0.681575	0.000136509	0.00120847
NM_004629	FANCG	Fanconi anemia, complementation group G	546.244	372.898	0.682658	0.000225857	0.00190717
NM_138287	DTX3L	deltex 3 like, E3 ubiquitin ligase	601.493	410.855	0.683059	0.000584394	0.00447891
NM_006197	PCM1	pericentriolar material 1	2658.23	1815.92	0.683133	9.414e-05	0.000862231
NM_182498	ZNF428	zinc finger protein 428	844.231	576.986	0.683446	0.000549243	0.00422937
NM_014913	ADNP2	ADNP homeobox 2	767.581	524.612	0.683461	9.69124e-05	0.000885139
NM_175907	ZADH2	zinc binding alcohol dehydrogenase domain containing 2	301.591	206.252	0.68388	0.00265364	0.0170807
NM_003594	TTF2	transcription termination factor, RNA polymerase II	715.014	489.821	0.68505	0.000130483	0.0011594
NM_001110781	SLC35E2B	solute carrier family 35, member E2B	590.531	404.637	0.685209	0.000321144	0.00260939
NM_001080417	ZNF629	zinc finger protein 629	878.888	602.42	0.685434	0.000131729	0.00116879
NM_194279	ISCA2	iron-sulfur cluster assembly 2	228.96	156.986	0.685651	0.00836505	0.0463379
NM_003507	FZD7	frizzled class receptor 7	2034.48	1396.49	0.686412	2.66743e-05	0.000271485
NM_020959	ANO8	anoctamin 8	453.628	311.642	0.687	0.00051569	0.0039914
NM_003384	VRK1	vaccinia related kinase 1	262.607	180.6	0.687721	0.00174296	0.0118059
NM_020935	USP37	ubiquitin specific peptidase 37	290.833	200.051	0.687856	0.00185514	0.0124451
NM_001040429	PCDH17	protocadherin 17	1297.55	892.607	0.68792	2.30775e-05	0.00023797
NM_001552	IGFBP4	insulin-like growth factor binding protein 4	1409.93	971.585	0.689102	9.07603e-05	0.000835182
NM_017990	PDPR	pyruvate dehydrogenase phosphatase regulatory subunit	795.962	548.735	0.689398	0.000258661	0.0021618
NM_173546	KLHDC8B	kelch domain containing 8B	380.252	262.171	0.689465	0.00177153	0.0119703
NM_017554	PARP14	poly (ADP-ribose) polymerase family, member 14	771.312	531.803	0.689478	0.00017203	0.00148531
NM_022748	TNS3	tensin 3	2621.37	1807.45	0.689507	2.22757e-05	0.000230917
NM_001013649	C2ORF68	chromosome 2 open reading frame 68	333.323	229.883	0.68967	0.0067068	0.0382894
NM_001796	CDH8	cadherin 8, type 2	400.681	276.406	0.689839	0.000494152	0.00384297
NM_020801	ARRDC3	arrestin domain containing 3	640.203	442.015	0.69043	0.000101728	0.00092567
NM_016848	SHC3	SHC (Src homology 2 domain containing) transforming protein 3	837.006	578.309	0.690925	0.000122135	0.00109508
NM_004111	FEN1	flap structure-specific endonuclease 1	904.945	625.473	0.691172	0.000157168	0.00137212
NM_153045	C9ORF91	chromosome 9 open reading frame 91	384.074	265.83	0.692133	0.00163863	0.0111999
NM_004857	AKAP5	A kinase (PRKA) anchor protein 5	368.824	255.294	0.692183	0.00345538	0.0215832
NM_024830	LPCAT1	lysophosphatidylcholine acyltransferase 1	2456.93	1701.74	0.692627	9.54906e-06	0.000106973
NM_006187	OAS3	2'-5'-oligoadenylate synthetase 3, 100kDa	304.852	211.285	0.693073	0.00264241	0.0170153
NM_002855	PVRL1	poliovirus receptor-related 1 (herpesvirus entry mediator C)	279.356	193.65	0.693199	0.00597064	0.0346973
NM_005066	SFPQ	splicing factor proline/glutamine-rich	6270.52	4347.96	0.693397	5.07579e-06	5.99844e-05
NM_004577	PSPH	phosphoserine phosphatase	378.698	262.618	0.693476	0.00115531	0.00825064
NM_031218	ZNF93	zinc finger protein 93	330.908	229.98	0.694996	0.00196629	0.0130877
NR_026857	BAIAP2-AS1	BAIAP2 antisense RNA 1 (head to head)	294.194	204.5	0.695121	0.00677292	0.0386218
NM_014791	MELK	maternal embryonic leucine zipper kinase	968.53	673.673	0.695562	4.46043e-05	0.000434116
NM_022574	GIGYF1	GRB10 interacting GYF protein 1	853.827	594.215	0.695944	0.000127685	0.00113806
NM_173562	KCTD20	potassium channel tetramerization domain containing 20	2317.19	1613.85	0.696466	7.50063e-06	8.59841e-05
NM_001144936	C11ORF95	chromosome 11 open reading frame 95	684.445	477.195	0.6972	0.000873338	0.00643163
NM_144643	SCLT1	sodium channel and clathrin linker 1	288.46	201.373	0.698098	0.00774419	0.0433276
NM_024776	PEAK1	pseudopodium-enriched atypical kinase 1	1594.05	1113.36	0.698445	0.000105238	0.000954064
NM_007176	C14ORF1	chromosome 14 open reading frame 1	835.226	583.479	0.698588	0.000205731	0.00175769
NM_001703	N/A	N/A	929.369	650.397	0.699827	0.00228665	0.0149507
NM_145804	ABTB2	ankyrin repeat and BTB (POZ) domain containing 2	701.127	490.829	0.700057	0.000752826	0.00561808
NM_033426	CIPC	CLOCK-interacting pacemaker	742.551	520.214	0.700576	0.00024972	0.00209333
NM_017797	BTBD2	BTB (POZ) domain containing 2	1460.54	1023.83	0.700992	0.000142824	0.00125811
NM_014898	ZFP30	ZFP30 zinc finger protein	308.316	216.198	0.701221	0.00245532	0.0159364
NM_016049	EMC9	ER membrane protein complex subunit 9	221.204	155.12	0.701251	0.00798391	0.0444403
NM_153689	C2ORF69	chromosome 2 open reading frame 69	231.071	162.065	0.701366	0.00564642	0.0330745
NM_003954	MAP3K14	mitogen-activated protein kinase kinase kinase 14	377.616	264.92	0.701558	0.00717795	0.0405419
NM_152641	ARID2	AT rich interactive domain 2 (ARID, RFX-like)	534.304	375.08	0.701997	0.000299513	0.00245709
NM_002858	ABCD3	ATP-binding cassette, sub-family D (ALD), member 3	986.084	692.305	0.702075	0.00208673	0.0138048
NM_016396	CTDSPL2	CTD (carboxy-terminal domain, RNA polymerase II, polypeptide A) small phosphatase like 2	947.154	665.25	0.702367	0.000142918	0.00125837
NM_021229	NTN4	netrin 4	933.579	655.883	0.702546	0.000102083	0.000928033
NM_022731	NUCKS1	nuclear casein kinase and cyclin-dependent kinase substrate 1	8469.45	5952.37	0.702805	8.3568e-06	9.45912e-05
NM_019593	GPCPD1	glycerophosphocholine phosphodiesterase GDE1 homolog (S. cerevisiae)	484.094	340.352	0.70307	0.000470403	0.00368752
NM_030640	DUSP16	dual specificity phosphatase 16	465.092	327.103	0.703308	0.00215812	0.0142195
NM_033318	SMDT1	single-pass membrane protein with aspartate-rich tail 1	200.45	141.023	0.703531	0.00876022	0.0482675
NM_178815	ARL5B	ADP-ribosylation factor-like 5B	434.38	306.163	0.704827	0.00185669	0.0124513
NM_018697	LANCL2	LanC lantibiotic synthetase component C-like 2 (bacterial)	566.651	399.461	0.70495	0.000561034	0.00431188
NM_002631	PGD	phosphogluconate dehydrogenase	4946.49	3487.96	0.705138	6.76258e-06	7.80807e-05
NM_014689	DOCK10	dedicator of cytokinesis 10	376.303	265.589	0.705786	0.00328467	0.0206354
NM_020927	VAT1L	vesicle amine transport 1-like	786.069	554.872	0.705883	0.000493022	0.00383719
NM_005862	STAG1	stromal antigen 1	1002.28	707.582	0.70597	6.54648e-05	0.000619291
NM_004426	PHC1	polyhomeotic homolog 1 (Drosophila)	815.428	576.27	0.706709	0.0005393	0.00415991
NM_032435	MLK4	Mitogen-activated protein kinase kinase kinase MLK4	317.53	224.506	0.707041	0.00610615	0.0353655
NM_022132	MCCC2	methylcrotonoyl-CoA carboxylase 2 (beta)	1072.63	758.542	0.70718	0.000291002	0.00239529
NM_170606	KMT2C	lysine (K)-specific methyltransferase 2C	1100.56	778.714	0.707559	0.000301321	0.00247048
NM_078469	BCCIP	BRCA2 and CDKN1A interacting protein	228.554	161.899	0.708363	0.00876657	0.0482889
NM_033133	CNP	2',3'-cyclic nucleotide 3' phosphodiesterase	2780.4	1973.47	0.709779	3.32158e-05	0.000330504
NM_018235	CNDP2	CNDP dipeptidase 2 (metallopeptidase M20 family)	260.228	184.774	0.710048	0.00654524	0.0374935
NM_005502	ABCA1	ATP-binding cassette, sub-family A (ABC1), member 1	2743.07	1948.28	0.710254	3.05118e-05	0.000307031
NM_144571	CNOT6L	CCR4-NOT transcription complex, subunit 6-like	390.419	277.345	0.710377	0.00236112	0.015376
NM_152271	LONRF1	LON peptidase N-terminal domain and ring finger 1	503.928	357.988	0.710394	0.00210187	0.0138909
NM_000275	OCA2	oculocutaneous albinism II	375.865	267.255	0.711042	0.00267171	0.0171814
NM_017828	COMMD4	COMM domain containing 4	506.252	360.765	0.712618	0.00373144	0.0230774
NM_004999	MYO6	myosin VI	1196.59	853.379	0.713175	0.000112724	0.00101721
NM_201269	ZNF644	zinc finger protein 644	818.37	583.679	0.713222	0.000178847	0.00154214
NM_001931	DLAT	dihydrolipoamide S-acetyltransferase	1045.3	745.567	0.713258	0.000127598	0.00113781
NM_018085	IPO9	importin 9	4150.06	2962.43	0.713828	2.54798e-05	0.000260274
NM_015894	STMN3	stathmin-like 3	519.026	370.562	0.713956	0.00417876	0.0253945
NM_001677	ATP1B1	ATPase, Na+/K+ transporting, beta 1 polypeptide	1593.43	1139.47	0.715106	0.000106788	0.000967213
NM_015719	COL5A3	collagen, type V, alpha 3	856.537	612.692	0.715313	0.000333532	0.0027022
NM_003884	KAT2B	K(lysine) acetyltransferase 2B	349.503	250.101	0.71559	0.00783869	0.0437688
NM_004329	BMPR1A	bone morphogenetic protein receptor, type IA	1220.24	873.311	0.71569	0.000180107	0.00155141
NM_001448	GPC4	glypican 4	4655.99	3335	0.71628	2.84961e-05	0.000288975
NM_005486	TOM1L1	target of myb1 (chicken)-like 1	415.213	297.534	0.716582	0.00387809	0.0238508
NM_005993	TBCD	tubulin folding cofactor D	2026.93	1454.29	0.717484	0.000207897	0.00177233
NM_015001	SPEN	spen family transcriptional repressor	1915.34	1374.5	0.717629	9.23808e-05	0.000849234
NM_018649	H2AFY2	H2A histone family, member Y2	478.796	343.679	0.717799	0.00364736	0.0226092
NM_004747	DLG5	discs, large homolog 5 (Drosophila)	3937.05	2829.61	0.718713	5.28997e-05	0.000509283
NM_001417	EIF4B	eukaryotic translation initiation factor 4B	6991.99	5026.25	0.718858	2.59418e-05	0.000264579
NM_015283	DPY19L1	dpy-19-like 1 (C. elegans)	1310.8	943.133	0.719512	0.000115434	0.00103975
NM_003829	MPDZ	multiple PDZ domain protein	1324.55	953.491	0.719862	0.000104685	0.000949926
NM_001975	ENO2	enolase 2 (gamma, neuronal)	1058.58	762.378	0.720186	0.000494387	0.00384323
NM_014899	RHOBTB3	Rho-related BTB domain containing 3	2690.33	1939.46	0.720899	2.04767e-05	0.000213625
NM_018124	RFWD3	ring finger and WD repeat domain 3	1425.12	1028.8	0.721906	0.000117897	0.0010595
NM_012393	PFAS	phosphoribosylformylglycinamidine synthase	1374.16	992.164	0.722016	0.000435794	0.0034424
NM_005911	MAT2A	methionine adenosyltransferase II, alpha	4756.48	3446.03	0.724493	3.52107e-05	0.000349643
NM_080821	FAM210B	family with sequence similarity 210, member B	1153.73	836.077	0.724675	0.00357415	0.0221906
NM_000075	CDK4	cyclin-dependent kinase 4	5321.13	3856.83	0.724814	6.02365e-05	0.000573712
NM_194247	HNRNPA3	heterogeneous nuclear ribonucleoprotein A3	5269.51	3820.7	0.725058	1.49696e-05	0.000160008
NM_006347	PPIH	peptidylprolyl isomerase H (cyclophilin H)	330.834	240.075	0.725665	0.00554903	0.032543
NM_173632	ZNF776	zinc finger protein 776	465.948	338.136	0.725696	0.00247493	0.0160383
NM_017916	PIH1D1	PIH1 domain containing 1	526.318	381.951	0.725704	0.00299403	0.0189818
NM_005131	THOC1	THO complex 1	558.671	405.907	0.726559	0.00313806	0.0198096
NR_003098	N/A	N/A	380.156	276.394	0.727055	0.00602297	0.0349354
NM_001254	CDC6	cell division cycle 6	849.951	617.994	0.727094	0.00152262	0.0104986
NM_022841	RFX7	regulatory factor X, 7	797.294	579.758	0.727157	0.000608042	0.00463475
NM_021818	SAV1	salvador family WW domain containing protein 1	285.279	207.575	0.727619	0.00722963	0.0407969
NM_005845	ABCC4	ATP-binding cassette, sub-family C (CFTR/MRP), member 4	350.278	254.911	0.727737	0.00549007	0.0322552
NM_004460	FAP	fibroblast activation protein, alpha	718.478	522.882	0.727763	0.00083933	0.00620686
NM_020738	KIDINS220	kinase D-interacting substrate, 220kDa	2845.37	2075.99	0.729603	8.44816e-05	0.000784409
NM_144963	FAM91A1	family with sequence similarity 91, member A1	1156.21	843.937	0.729919	0.000588855	0.00450956
NM_015033	FNBP1	formin binding protein 1	873.078	638.276	0.731064	0.00212661	0.0140355
NM_006460	HEXIM1	hexamethylene bis-acetamide inducible 1	1520.6	1111.72	0.731107	0.000327446	0.00265669
NM_001145418	TTC28	tetratricopeptide repeat domain 28	1108.88	811.678	0.731977	0.00114165	0.00816829
NM_002882	RANBP1	RAN binding protein 1	2315.38	1695.19	0.732143	0.000575172	0.00441341
NM_000466	PEX1	peroxisomal biogenesis factor 1	339.52	248.801	0.732803	0.00413269	0.0251636
NM_017780	CHD7	chromodomain helicase DNA binding protein 7	658.946	483.161	0.733234	0.00326106	0.0205044
NM_005941	MMP16	matrix metallopeptidase 16 (membrane-inserted)	796.29	585.368	0.73512	0.000992315	0.00721556
NM_021105	PLSCR1	phospholipid scramblase 1	515.008	378.819	0.735558	0.00331968	0.0208285
NM_014649	SAFB2	scaffold attachment factor B2	1048.41	771.287	0.735672	0.00207478	0.0137351
NM_016287	HP1BP3	heterochromatin protein 1, binding protein 3	4515	3322.12	0.735796	0.000227267	0.00191743
NM_016206	VGLL3	vestigial-like family member 3	1237.49	910.823	0.736022	0.000409853	0.00324797
NM_024516	PAGR1	PAXIP1 associated glutamate-rich protein 1	791.87	583.496	0.736859	0.000848328	0.00626866
NM_002862	PYGB	phosphorylase, glycogen; brain	7600.11	5602.03	0.737099	7.66206e-05	0.000716174
NM_006667	PGRMC1	progesterone receptor membrane component 1	1703.82	1257.13	0.737831	0.000121635	0.00109109
NM_015149	RGL1	ral guanine nucleotide dissociation stimulator-like 1	908.939	671.365	0.738625	0.000746543	0.0055797
NM_153832	GPR161	G protein-coupled receptor 161	469.048	346.662	0.739076	0.00395535	0.0242726
NM_014285	EXOSC2	exosome component 2	531.68	393.357	0.739837	0.00709985	0.0401587
NM_020139	BDH2	3-hydroxybutyrate dehydrogenase, type 2	307.531	227.673	0.740325	0.0062681	0.0361762
NM_024831	TGS1	trimethylguanosine synthase 1	736.741	546.444	0.741704	0.0029537	0.0187607
NM_006623	PHGDH	phosphoglycerate dehydrogenase	1331.09	987.412	0.741808	0.00148794	0.0102993
NM_015325	ICE1	interactor of little elongation complex ELL subunit 1	1684.05	1250.65	0.742644	0.000369012	0.002953
NM_004491	ARHGAP35	Rho GTPase activating protein 35	2835.33	2108.98	0.743821	0.000309311	0.00252793
NM_015153	PHF3	PHD finger protein 3	1204.77	896.885	0.744442	0.000505408	0.00392112
NM_022479	WBSCR17	Williams-Beuren syndrome chromosome region 17	1135.12	845.169	0.744565	0.0013135	0.00925212
NM_004093	EFNB2	ephrin-B2	10609.6	7899.84	0.744595	0.000104421	0.000947969
NM_016417	GLRX5	glutaredoxin 5	883.855	658.837	0.745413	0.00119569	0.00850492
NM_014437	SLC39A1	solute carrier family 39 (zinc transporter), member 1	1557.08	1160.95	0.745595	0.000769116	0.00573309
NM_006045	ATP9A	ATPase, class II, type 9A	1770.9	1320.38	0.745601	0.000961218	0.00701027
NM_000937	POLR2A	polymerase (RNA) II (DNA directed) polypeptide A, 220kDa	4489.65	3347.54	0.745613	0.000287193	0.00237116
NM_003079	SMARCE1	SWI/SNF related, matrix associated, actin dependent regulator of chromatin, subfamily e, member 1	1982.4	1478.19	0.74566	0.000651555	0.0049353
NM_005249	FOXG1	forkhead box G1	1980.99	1479.34	0.746767	0.00591453	0.0343981
NM_138288	SPTSSA	serine palmitoyltransferase, small subunit A	751.916	561.532	0.746801	0.0017935	0.0121066
NM_002532	NUP88	nucleoporin 88kDa	954.623	713.089	0.746986	0.00151873	0.0104829
NM_033089	ZCCHC3	zinc finger, CCHC domain containing 3	326.804	244.146	0.747072	0.00750321	0.0421964
NM_021141	XRCC5	X-ray repair complementing defective repair in Chinese hamster cells 5 (double-strand-break rejoining)	5486.48	4107.85	0.748721	0.000155812	0.00136271
NM_022782	MPHOSPH9	M-phase phosphoprotein 9	478.509	358.337	0.748862	0.00326924	0.020545
NM_016292	TRAP1	TNF receptor-associated protein 1	1692.48	1268.32	0.749385	0.000875474	0.00644251
NM_015338	ASXL1	additional sex combs like transcriptional regulator 1	1853.73	1390.94	0.750349	0.000935007	0.00683183
NM_014712	SETD1A	SET domain containing 1A	782.215	587.246	0.750747	0.00435345	0.0262791
NM_024594	PANK3	pantothenate kinase 3	1272.5	955.918	0.751212	0.00440528	0.0265755
NM_015312	KIAA1109	KIAA1109	1315.41	988.349	0.751361	0.00176876	0.0119558
NM_006586	CNPY3	canopy FGF signaling regulator 3	660.233	496.417	0.751881	0.00881063	0.0485043
NM_002945	RPA1	replication protein A1, 70kDa	2252.74	1697.33	0.753452	0.000366952	0.00293772
NM_003685	KHSRP	KH-type splicing regulatory protein	3310.35	2494.7	0.753605	0.000721423	0.00540226
NM_013302	EEF2K	eukaryotic elongation factor 2 kinase	931.889	702.331	0.753663	0.00277921	0.0177851
NM_152617	RNF168	ring finger protein 168, E3 ubiquitin protein ligase	443.468	334.243	0.753702	0.0077158	0.0432182
NM_032816	CEP89	centrosomal protein 89kDa	448.187	337.833	0.753777	0.00523436	0.0308826
NM_017563	IL17RD	interleukin 17 receptor D	1759.46	1328.3	0.754948	0.00171222	0.0116419
NM_018706	DHTKD1	dehydrogenase E1 and transketolase domain containing 1	688.243	519.875	0.755366	0.00574905	0.0336154
NM_001253	CDC5L	cell division cycle 5-like	1846.67	1394.92	0.75537	0.00061008	0.00464667
NM_012199	AGO1	argonaute RISC catalytic component 1	1118.92	845.62	0.755746	0.00430191	0.0260241
NM_001099784	FBXL19	F-box and leucine-rich repeat protein 19	940.562	711.464	0.756424	0.00625238	0.0361162
NM_020808	SIPA1L2	signal-induced proliferation-associated 1 like 2	593.621	449.327	0.756926	0.0048429	0.0288424
NM_003901	SGPL1	sphingosine-1-phosphate lyase 1	2595.01	1967.11	0.758035	0.00106373	0.00767219
NM_004475	FLOT2	flotillin 2	2109.34	1599.63	0.758359	0.00197643	0.0131462
NM_001152	SLC25A5	solute carrier family 25 (mitochondrial carrier; adenine nucleotide translocator), member 5	2809.18	2131.25	0.758673	0.000272052	0.00225734
NM_021202	TP53INP2	tumor protein p53 inducible nuclear protein 2	999.779	759.739	0.759907	0.00407698	0.0248873
NM_015032	PDS5B	PDS5 cohesin associated factor B	953.59	724.645	0.759912	0.00279057	0.0178403
NM_003818	CDS2	CDP-diacylglycerol synthase (phosphatidate cytidylyltransferase) 2	1411.01	1072.84	0.760338	0.00130371	0.00919645
NM_002336	LRP6	low density lipoprotein receptor-related protein 6	1299.62	988.396	0.760529	0.000934289	0.00682913
NM_003183	ADAM17	ADAM metallopeptidase domain 17	1193.96	908.806	0.761169	0.00191486	0.0127906
NM_013286	RBM15B	RNA binding motif protein 15B	2453.1	1870.19	0.762376	0.00256423	0.0165555
NM_017802	DNAAF5	dynein, axonemal, assembly factor 5	1147.2	874.629	0.762406	0.00419999	0.02551
NM_002737	PRKCA	protein kinase C, alpha	3076.4	2346.96	0.762891	0.000886599	0.00651459
NM_005520	HNRNPH1	heterogeneous nuclear ribonucleoprotein H1 (H)	4308.57	3295.34	0.764834	0.00082412	0.00610319
NM_006965	ZNF24	zinc finger protein 24	1587.61	1216.11	0.765999	0.00185179	0.0124312
NM_001293	CLNS1A	chloride channel, nucleotide-sensitive, 1A	1324.22	1014.85	0.766378	0.00160657	0.0110231
NM_144703	LSM14B	LSM14B, SCD6 homolog B (S. cerevisiae)	952.45	730.496	0.766965	0.00630165	0.0363366
NM_005188	CBL	Cbl proto-oncogene, E3 ubiquitin protein ligase	1614.31	1238.31	0.767087	0.00657023	0.0376084
NM_025222	WDR82	WD repeat domain 82	2926.09	2246.02	0.767585	0.00078573	0.00583694
NM_005381	NCL	nucleolin	13773.8	10576.6	0.767878	0.000988824	0.00719285
NM_006796	AFG3L2	AFG3-like AAA ATPase 2	1538.22	1181.17	0.767882	0.00350132	0.0218284
NM_002710	PPP1CC	protein phosphatase 1, catalytic subunit, gamma isozyme	892.802	685.744	0.768081	0.00407714	0.0248873
NM_005956	MTHFD1	methylenetetrahydrofolate dehydrogenase (NADP+ dependent) 1, methenyltetrahydrofolate cyclohydrolase, formyltetrahydrofolate synthetase	3504.45	2693.19	0.768507	0.000441479	0.0034845
NM_002689	POLA2	polymerase (DNA directed), alpha 2, accessory subunit	653.132	501.965	0.768551	0.00633154	0.0364874
NM_004075	CRY1	cryptochrome circadian clock 1	473.928	364.361	0.76881	0.0084875	0.0468968
NM_018230	NUP133	nucleoporin 133kDa	1318.78	1014.23	0.769066	0.00164628	0.0112365
NM_004656	BAP1	BRCA1 associated protein-1 (ubiquitin carboxy-terminal hydrolase)	1544.51	1188.08	0.769229	0.00725223	0.0408788
NM_003074	SMARCC1	SWI/SNF related, matrix associated, actin dependent regulator of chromatin, subfamily c, member 1	4296.8	3309.58	0.770242	0.00113155	0.00811052
NM_012204	GTF3C4	general transcription factor IIIC, polypeptide 4, 90kDa	723.983	559.23	0.772435	0.00796875	0.0443685
NM_006421	ARFGEF1	ADP-ribosylation factor guanine nucleotide-exchange factor 1 (brefeldin A-inhibited)	2087.82	1612.78	0.772469	0.000748994	0.00559374
NM_000108	DLD	dihydrolipoamide dehydrogenase	1319.5	1020.76	0.773598	0.00144751	0.0100622
NM_020795	NLGN2	neuroligin 2	1294.55	1004.35	0.775834	0.00791723	0.0441457
NM_018011	ARGLU1	arginine and glutamate rich 1	1143.08	887.077	0.776038	0.00180783	0.0121778
NM_014686	KIAA0355	KIAA0355	932.407	723.603	0.776059	0.00638419	0.0367152
NM_001030	RPS27	ribosomal protein S27	5575.75	4331.8	0.7769	0.00400085	0.024521
NM_007005	TLE4	transducin-like enhancer of split 4	1262.56	984.102	0.779452	0.00590491	0.0343523
NM_007006	NUDT21	nudix (nucleoside diphosphate linked moiety X)-type motif 21	1645.83	1284.42	0.780407	0.00192952	0.0128823
NM_015455	N/A	N/A	1282.61	1003.59	0.78246	0.00451817	0.0271479
NM_014892	SCAF8	SR-related CTD-associated factor 8	1088.44	852.99	0.783684	0.00767013	0.042987
NM_003292	TPR	translocated promoter region, nuclear basket protein	3753.18	2955.02	0.787338	0.00174491	0.0118149
NM_022473	ZNF106	zinc finger protein 106	2741.89	2159.01	0.787417	0.00257818	0.0166291
NM_032569	GLYR1	glyoxylate reductase 1 homolog (Arabidopsis)	2090.09	1646.87	0.78794	0.0048043	0.0286299
NM_004964	HDAC1	histone deacetylase 1	1733.92	1367.56	0.78871	0.00391472	0.0240533
NM_018237	CCAR1	cell division cycle and apoptosis regulator 1	2028.64	1603	0.790181	0.00324078	0.0204028
NM_013230	CD24	CD24 molecule	1878.34	1484.34	0.79024	0.0035186	0.0219082
NM_002335	LRP5	low density lipoprotein receptor-related protein 5	2239.03	1772.7	0.791728	0.00673225	0.0384122
NM_005560	LAMA5	laminin, alpha 5	4000.54	3167.96	0.791883	0.00648844	0.0372272
NM_024496	IRF2BPL	interferon regulatory factor 2 binding protein-like	2132.26	1691.75	0.793409	0.00619531	0.03585
NM_014706	SART3	squamous cell carcinoma antigen recognized by T cells 3	1604.45	1273.11	0.793488	0.0068782	0.039131
NM_000972	RPL7A	ribosomal protein L7a	14187.2	11265.7	0.794072	0.00168759	0.0114864
NM_016207	CPSF3	cleavage and polyadenylation specific factor 3, 73kDa	1118.61	892.092	0.797501	0.00760432	0.0427151
NM_003321	TUFM	Tu translation elongation factor, mitochondrial	4101.06	3299.28	0.804495	0.00907183	0.0497883
NM_006805	HNRNPA0	heterogeneous nuclear ribonucleoprotein A0	4279.92	3460.16	0.808463	0.00828188	0.0459421
NM_001380	DOCK1	dedicator of cytokinesis 1	2467.05	2010.24	0.814836	0.00704908	0.0399407
NM_003932	ST13	suppression of tumorigenicity 13 (colon carcinoma) (Hsp70 interacting protein)	4959.2	4059.97	0.818673	0.00724492	0.0408612
NM_032408	BAZ1B	bromodomain adjacent to zinc finger domain, 1B	3592.54	2982.37	0.830156	0.00909508	0.0499019
NM_001402	EEF1A1	eukaryotic translation elongation factor 1 alpha 1	195270	162954	0.83451	0.00836001	0.0463231
NR_001564	XIST	X inactive specific transcript (non-protein coding)	4223.29	5068.39	1.2001	0.00774866	0.0433403
NM_005507	CFL1	cofilin 1 (non-muscle)	18695.9	22627.8	1.2103	0.0069021	0.0392328
NM_017921	NPLOC4	nuclear protein localization 4 homolog (S. cerevisiae)	3284.39	3983.81	1.21295	0.00856899	0.0472803
NM_182557	BCL9L	B-cell CLL/lymphoma 9-like	1913.41	2330.54	1.21801	0.0070821	0.040093
NM_001099409	EHBP1L1	EH domain binding protein 1-like 1	1132.41	1384.62	1.22271	0.00739515	0.0416246
NM_006946	SPTBN2	spectrin, beta, non-erythrocytic 2	1676.59	2051.77	1.22378	0.0067148	0.0383239
NM_014866	SEC16A	SEC16 homolog A (S. cerevisiae)	3705.37	4534.8	1.22384	0.00487094	0.0289917
NM_144570	HN1L	hematological and neurological expressed 1-like	3611.46	4429.56	1.22653	0.00660245	0.0377455
NM_015388	YIPF3	Yip1 domain family, member 3	2208.36	2711.55	1.22786	0.00886956	0.0488013
NM_002972	SBF1	SET binding factor 1	3861.59	4760.7	1.23284	0.00466122	0.0278961
NM_018648	NOP10	NOP10 ribonucleoprotein	1337.25	1652.88	1.23603	0.00520411	0.0307597
NM_001664	RHOA	ras homolog family member A	7942.48	9817.2	1.23604	0.0023064	0.0150479
NM_006371	CRTAP	cartilage associated protein	2975.14	3681.85	1.23754	0.00649903	0.0372771
NM_033416	IMP4	IMP4, U3 small nucleolar ribonucleoprotein	942.806	1171.54	1.24261	0.00515078	0.0304537
NM_015327	SMG5	SMG5 nonsense mediated mRNA decay factor	2601.33	3234.44	1.24338	0.0044617	0.0268663
NM_001897	CSPG4	chondroitin sulfate proteoglycan 4	4089.01	5084.19	1.24338	0.00435105	0.0262727
NM_002192	INHBA	inhibin, beta A	1771.97	2204.57	1.24413	0.00673738	0.0384303
NM_007214	SEC63	SEC63 homolog (S. cerevisiae)	1490.67	1857.84	1.24632	0.0088807	0.0488351
NM_014704	CEP104	centrosomal protein 104kDa	690.217	860.938	1.24734	0.00709799	0.0401587
NM_004907	IER2	immediate early response 2	685.498	856.592	1.24959	0.00719906	0.0406494
NM_016127	SARAF	store-operated calcium entry-associated regulatory factor	3490.69	4363.43	1.25002	0.00705419	0.0399581
NM_021128	POLR2L	polymerase (RNA) II (DNA directed) polypeptide L, 7.6kDa	3424.37	4283.22	1.25081	0.00277048	0.0177408
NM_003870	IQGAP1	IQ motif containing GTPase activating protein 1	10896	13634.9	1.25137	0.00489443	0.0291139
NM_006184	NUCB1	nucleobindin 1	3974.2	4980.66	1.25325	0.00668503	0.0381762
NM_014983	HMGXB3	HMG box domain containing 3	2451.59	3073	1.25348	0.00403233	0.0246615
NM_014742	TM9SF4	transmembrane 9 superfamily protein member 4	1345.49	1689.7	1.25583	0.00738132	0.0415586
NM_003801	GPAA1	glycosylphosphatidylinositol anchor attachment 1	1662.57	2088.29	1.25606	0.00337195	0.0211362
NM_005736	ACTR1A	ARP1 actin-related protein 1 homolog A, centractin alpha (yeast)	3866.21	4859.55	1.25693	0.00372477	0.0230453
NM_020859	SHROOM3	shroom family member 3	2566.81	3226.45	1.25699	0.00214349	0.0141326
NM_024092	TMEM109	transmembrane protein 109	1086.16	1365.42	1.2571	0.00584903	0.0340677
NM_012181	FKBP8	FK506 binding protein 8, 38kDa	2564.06	3223.5	1.25718	0.00465509	0.0278679
NM_018067	MAP7D1	MAP7 domain containing 1	3858.03	4850.29	1.25719	0.00616013	0.035657
NM_004238	TRIP12	thyroid hormone receptor interactor 12	4660.92	5867.06	1.25878	0.00716997	0.0405085
NM_022048	CSNK1G1	casein kinase 1, gamma 1	672.756	848.318	1.26096	0.00848311	0.0468857
NM_001792	CDH2	cadherin 2, type 1, N-cadherin (neuronal)	9280.81	11713.2	1.26209	0.00378112	0.0233423
NM_020145	SH3GLB2	SH3-domain GRB2-like endophilin B2	719.551	908.257	1.26226	0.00725176	0.0408788
NM_006836	GCN1L1	GCN1 general control of amino-acid synthesis 1-like 1 (yeast)	3983.08	5027.71	1.26227	0.00272109	0.0174734
NM_199141	CARM1	coactivator-associated arginine methyltransferase 1	1250.12	1582.51	1.26589	0.00704633	0.0399407
NM_020823	TMEM181	transmembrane protein 181	1348.28	1707.99	1.26679	0.00485539	0.028908
NM_007039	PTPN21	protein tyrosine phosphatase, non-receptor type 21	958.741	1216.95	1.26932	0.00544444	0.0320256
NM_015332	NUDCD3	NudC domain containing 3	1300.88	1654.08	1.27151	0.00296155	0.0188045
NM_015932	POMP	proteasome maturation protein	2063.12	2624.04	1.27188	0.00502156	0.0297977
NM_194326	RPS19BP1	ribosomal protein S19 binding protein 1	1065.54	1356.26	1.27283	0.00792258	0.044157
NM_003274	TRAPPC10	trafficking protein particle complex 10	1297.24	1652.25	1.27367	0.00526703	0.0310566
NM_022130	GOLPH3	golgi phosphoprotein 3 (coat-protein)	1431.22	1824.34	1.27468	0.00853052	0.0470946
NM_007249	KLF12	Kruppel-like factor 12	869.701	1108.91	1.27505	0.00683876	0.0389406
NM_016505	ZCCHC17	zinc finger, CCHC domain containing 17	761.007	970.708	1.27556	0.00895458	0.0492137
NM_006827	TMED10	transmembrane emp24-like trafficking protein 10 (yeast)	3806.98	4858.35	1.27617	0.00143587	0.0100026
NM_000942	PPIB	peptidylprolyl isomerase B (cyclophilin B)	7448.97	9509.49	1.27662	0.00164321	0.0112233
NM_016201	AMOTL2	angiomotin like 2	1933.64	2468.94	1.27684	0.00205593	0.0136195
NM_001204	BMPR2	bone morphogenetic protein receptor, type II (serine/threonine kinase)	2167.39	2767.87	1.27705	0.00188517	0.0126206
NM_004285	H6PD	hexose-6-phosphate dehydrogenase (glucose 1-dehydrogenase)	1273.19	1626.46	1.27747	0.00410605	0.0250404
NM_015150	RFTN1	raftlin, lipid raft linker 1	1818.36	2323.39	1.27774	0.00347238	0.0216811
NM_032193	RNASEH2C	ribonuclease H2, subunit C	739.664	945.109	1.27775	0.00760635	0.0427151
NM_014230	SRP68	signal recognition particle 68kDa	1589.12	2030.5	1.27776	0.00651511	0.0373584
NM_018184	ARL8B	ADP-ribosylation factor-like 8B	1287.81	1646.19	1.27829	0.00799044	0.044464
NM_004756	NUMBL	numb homolog (Drosophila)-like	830.446	1062.57	1.27952	0.00247457	0.0160383
NM_017653	DYM	dymeclin	564.362	722.509	1.28022	0.00858827	0.0473734
NM_020755	SERINC1	serine incorporator 1	3908.83	5004.45	1.28029	0.00313345	0.0197869
NM_178812	MTDH	metadherin	2962.39	3792.93	1.28036	0.0029514	0.0187522
NM_021999	ITM2B	integral membrane protein 2B	5918.31	7578.05	1.28044	0.00340759	0.0213323
NM_015062	PPRC1	peroxisome proliferator-activated receptor gamma, coactivator-related 1	1276.69	1635.94	1.28139	0.00168933	0.0114903
NM_015466	PTPN23	protein tyrosine phosphatase, non-receptor type 23	1543.13	1979.42	1.28273	0.00194252	0.0129602
NM_003289	TPM2	tropomyosin 2 (beta)	1244.23	1596.69	1.28328	0.00297683	0.0188831
NM_006374	STK25	serine/threonine kinase 25	2549.05	3271.55	1.28344	0.00099667	0.00724185
NM_017607	PPP1R12C	protein phosphatase 1, regulatory subunit 12C	1329.35	1707.55	1.2845	0.00288169	0.0183272
NM_080605	B3GALT6	UDP-Gal:betaGal beta 1,3-galactosyltransferase polypeptide 6	716.206	920.069	1.28464	0.00634123	0.0365118
NM_003062	SLIT3	slit homolog 3 (Drosophila)	869.273	1116.87	1.28484	0.0041576	0.025276
NM_006469	IVNS1ABP	influenza virus NS1A binding protein	2563.38	3294.83	1.28535	0.00457009	0.0274177
NM_005723	TSPAN5	tetraspanin 5	2334.3	3001.48	1.28582	0.00353469	0.0219863
NM_005022	PFN1	profilin 1	10033.1	12913	1.28704	0.000405098	0.00321159
NM_006570	RRAGA	Ras-related GTP binding A	1377.53	1774.47	1.28815	0.00309614	0.0195639
NM_001665	RHOG	ras homolog family member G	706.033	909.488	1.28817	0.00302848	0.0191797
NM_020531	APMAP	adipocyte plasma membrane associated protein	1857.34	2395.19	1.28958	0.0017166	0.0116636
NM_018975	TERF2IP	telomeric repeat binding factor 2, interacting protein	1269.95	1637.99	1.2898	0.00386542	0.0237803
NM_017758	ALKBH5	AlkB family member 5, RNA demethylase	954.817	1232.67	1.291	0.00152214	0.0104986
NM_006135	CAPZA1	capping protein (actin filament) muscle Z-line, alpha 1	2485.69	3213.58	1.29283	0.00133924	0.00941993
NM_006369	LRRC41	leucine rich repeat containing 41	1488.51	1925.01	1.29325	0.000874986	0.00644134
NM_000988	RPL27	ribosomal protein L27	6915.06	8945.13	1.29357	0.00358845	0.0222723
NM_014652	IPO13	importin 13	1295.48	1677.08	1.29457	0.00467745	0.0279761
NM_014911	AAK1	AP2 associated kinase 1	1787.83	2321.22	1.29834	0.00113042	0.00810543
NM_018509	LRRC59	leucine rich repeat containing 59	4604.44	5979.6	1.29866	0.000912095	0.00667688
NM_014402	UQCRQ	ubiquinol-cytochrome c reductase, complex III subunit VII, 9.5kDa	1596.86	2075.56	1.29978	0.00553705	0.0324922
NM_012317	LDOC1	leucine zipper, down-regulated in cancer 1	863.14	1122	1.2999	0.00766939	0.042987
NM_015511	AAR2	AAR2 splicing factor homolog (S. cerevisiae)	684.654	890.009	1.29994	0.00402501	0.0246382
NM_005516	HLA-E	major histocompatibility complex, class I, E	1014.07	1318.25	1.29995	0.00352994	0.0219648
NM_000435	NOTCH3	notch 3	5098.91	6631.25	1.30052	0.000240772	0.00202439
NM_002467	MYC	v-myc avian myelocytomatosis viral oncogene homolog	1500.89	1953.59	1.30162	0.000852927	0.00629552
NM_005567	LGALS3BP	lectin, galactoside-binding, soluble, 3 binding protein	6866.04	8937.41	1.30168	0.000365847	0.00293126
NM_001004431	METRNL	meteorin, glial cell differentiation regulator-like	460.559	599.751	1.30223	0.00620049	0.0358694
NM_016551	TM7SF3	transmembrane 7 superfamily member 3	1155.63	1505.3	1.30258	0.00363944	0.0225673
NM_002791	PSMA6	proteasome (prosome, macropain) subunit, alpha type, 6	1190.69	1551.2	1.30278	0.00449938	0.0270728
NM_001909	CTSD	cathepsin D	5064.89	6599.37	1.30296	0.000478612	0.00374588
NM_014855	AP5Z1	adaptor-related protein complex 5, zeta 1 subunit	723.687	943.454	1.30368	0.00216526	0.014257
NM_021103	TMSB10	thymosin beta 10	35237.2	45958.5	1.30426	0.00121334	0.00861503
NM_014754	PTDSS1	phosphatidylserine synthase 1	1281.54	1671.48	1.30428	0.00248634	0.0161057
NM_003255	TIMP2	TIMP metallopeptidase inhibitor 2	13082.2	17063.7	1.30435	0.000199082	0.00170396
NM_012394	PFDN2	prefoldin subunit 2	577.168	752.833	1.30436	0.00325813	0.0204949
NM_020447	FAM219B	family with sequence similarity 219, member B	700.728	914.057	1.30444	0.00604644	0.0350507
NM_014931	PPP6R1	protein phosphatase 6, regulatory subunit 1	2288.95	2986.36	1.30468	0.000303474	0.00248542
NM_014547	TMOD3	tropomodulin 3 (ubiquitous)	1813.2	2366.16	1.30496	0.00229693	0.0150028
NM_031903	MRPL32	mitochondrial ribosomal protein L32	841.262	1097.86	1.30501	0.00762568	0.0427991
NM_000520	HEXA	hexosaminidase A (alpha polypeptide)	1883.99	2458.95	1.30518	0.000908767	0.00665998
NM_015516	TSKU	tsukushi, small leucine rich proteoglycan	965.186	1260.33	1.30579	0.00270302	0.0173713
NM_006260	DNAJC3	DnaJ (Hsp40) homolog, subfamily C, member 3	1243.08	1623.98	1.30641	0.0027817	0.0177952
NM_003309	TSPYL1	TSPY-like 1	2365.36	3090.88	1.30673	0.00173787	0.0117794
NM_003897	IER3	immediate early response 3	3316.84	4336.82	1.30751	0.00040244	0.0031944
NM_017610	RNF111	ring finger protein 111	582.242	761.308	1.30755	0.00763758	0.0428536
NM_012341	GTPBP4	GTP binding protein 4	1270.64	1661.46	1.30758	0.00692735	0.0393506
NM_018119	POLR3E	polymerase (RNA) III (DNA directed) polypeptide E (80kD)	457.63	599.231	1.30942	0.00497394	0.0295509
NM_006517	SLC16A2	solute carrier family 16, member 2 (thyroid hormone transporter)	800.601	1048.48	1.30962	0.00152473	0.0105094
NM_005544	IRS1	insulin receptor substrate 1	1693.02	2217.22	1.30963	0.00056673	0.00435204
NM_000104	CYP1B1	cytochrome P450, family 1, subfamily B, polypeptide 1	780.232	1022.24	1.31017	0.0037093	0.0229641
NM_015047	EMC1	ER membrane protein complex subunit 1	2691.11	3527.96	1.31096	0.00065503	0.00495818
NM_001040202	PAQR3	progestin and adipoQ receptor family member III	494.879	648.879	1.31119	0.00533557	0.0314418
NM_025090	USP36	ubiquitin specific peptidase 36	707.804	928.252	1.31145	0.00423246	0.0256833
NM_013396	USP25	ubiquitin specific peptidase 25	929.201	1218.79	1.31165	0.00402662	0.0246404
NM_004699	FAM50A	family with sequence similarity 50, member A	1163.79	1526.99	1.31208	0.00281245	0.0179567
NM_030955	ADAMTS12	ADAM metallopeptidase with thrombospondin type 1 motif, 12	1770.25	2322.73	1.31209	0.00160617	0.0110231
NM_012479	YWHAG	tyrosine 3-monooxygenase/tryptophan 5-monooxygenase activation protein, gamma	7387.02	9696.21	1.3126	0.000318209	0.0025877
NM_030649	ACAP3	ArfGAP with coiled-coil, ankyrin repeat and PH domains 3	972.268	1276.39	1.31279	0.00125814	0.0089006
NM_033271	BTBD6	BTB (POZ) domain containing 6	688.44	903.87	1.31293	0.00552037	0.0324235
NM_001610	ACP2	acid phosphatase 2, lysosomal	727.447	955.169	1.31304	0.00575932	0.0336654
NM_014851	KLHL21	kelch-like family member 21	1320.51	1736.37	1.31493	0.00109343	0.00786609
NM_032121	MAGT1	magnesium transporter 1	1726.44	2270.98	1.31541	0.00118187	0.00841269
NM_031287	SF3B5	splicing factor 3b, subunit 5, 10kDa	1019.27	1341.79	1.31642	0.0014412	0.010029
NM_032448	FAM120B	family with sequence similarity 120B	1066.1	1403.8	1.31676	0.00444278	0.026777
NM_022831	AIDA	axin interactor, dorsalization associated	2295.99	3023.28	1.31677	0.000534634	0.00412824
NM_018981	DNAJC10	DnaJ (Hsp40) homolog, subfamily C, member 10	2375.36	3130.01	1.3177	0.00505902	0.0299927
NM_005347	HSPA5	heat shock 70kDa protein 5 (glucose-regulated protein, 78kDa)	13410.2	17672.4	1.31783	0.000669177	0.00504188
NM_000263	NAGLU	N-acetylglucosaminidase, alpha	333.104	439.507	1.31943	0.00627992	0.0362219
NM_013388	PREB	prolactin regulatory element binding	748.082	987.416	1.31993	0.00393356	0.0241464
NM_020733	HEG1	heart development protein with EGF-like domains 1	5815.89	7677.76	1.32013	0.000162601	0.00141388
NM_003969	UBE2M	ubiquitin-conjugating enzyme E2M	1150.55	1519.87	1.321	0.00110262	0.00792642
NM_032558	HIATL1	hippocampus abundant transcript-like 1	1490.76	1969.67	1.32125	0.00172476	0.0117109
NM_006331	EMG1	EMG1 N1-specific pseudouridine methyltransferase	681.625	900.899	1.32169	0.00390356	0.0239923
NM_002622	PFDN1	prefoldin subunit 1	871.284	1152.09	1.32229	0.00424815	0.0257466
NM_018233	OGFOD1	2-oxoglutarate and iron-dependent oxygenase domain containing 1	1617.44	2138.94	1.32242	0.00213436	0.0140819
NM_020524	PBXIP1	pre-B-cell leukemia homeobox interacting protein 1	1242.91	1644	1.3227	0.000701495	0.00526721
NM_003028	SHB	Src homology 2 domain containing adaptor protein B	1207.5	1598.19	1.32355	0.000459036	0.00360853
NM_022827	SPATA20	spermatogenesis associated 20	944.888	1250.63	1.32357	0.00225888	0.0147922
NM_024953	NAA25	N(alpha)-acetyltransferase 25, NatB auxiliary subunit	722.022	956.95	1.32537	0.00570436	0.033384
NM_005851	CDK2AP2	cyclin-dependent kinase 2 associated protein 2	514.355	682.279	1.32647	0.00284835	0.0181505
NM_153687	IKBIP	IKBKB interacting protein	595.231	789.708	1.32673	0.00855902	0.0472387
NM_015527	TBC1D10B	TBC1 domain family, member 10B	1065.33	1413.69	1.327	0.000308113	0.0025192
NM_005109	OXSR1	oxidative stress responsive 1	1930.21	2561.78	1.3272	0.000488244	0.00380764
NM_005047	PSMD5	proteasome (prosome, macropain) 26S subunit, non-ATPase, 5	930.646	1235.31	1.32737	0.00627268	0.0361908
NM_003247	THBS2	thrombospondin 2	1786.21	2371.11	1.32745	0.00247512	0.0160383
NM_013444	UBQLN2	ubiquilin 2	775.336	1029.41	1.3277	0.00155409	0.0106967
NM_014247	RAPGEF2	Rap guanine nucleotide exchange factor (GEF) 2	1030.94	1368.92	1.32784	0.00401687	0.0245961
NM_024524	ATP13A3	ATPase type 13A3	1783.05	2368.18	1.32816	0.00104765	0.00756454
NM_015035	ZHX3	zinc fingers and homeoboxes 3	1749.24	2324.38	1.3288	0.00114331	0.00817689
NM_005436	CCDC6	coiled-coil domain containing 6	2116.41	2812.57	1.32893	0.00201248	0.0133678
NM_018427	RRN3	RRN3 RNA polymerase I transcription factor homolog (S. cerevisiae)	585.267	777.97	1.32926	0.00792399	0.044157
NM_001080437	SNED1	sushi, nidogen and EGF-like domains 1	388.932	517.064	1.32945	0.0039322	0.0241456
NM_000232	SGCB	sarcoglycan, beta (43kDa dystrophin-associated glycoprotein)	2425.12	3224.09	1.32946	0.00159296	0.0109412
NM_016075	VPS36	vacuolar protein sorting 36 homolog (S. cerevisiae)	519.545	690.713	1.32946	0.00171434	0.0116523
NM_030818	CCDC130	coiled-coil domain containing 130	375.537	499.263	1.32946	0.00303777	0.0192261
NM_012316	KPNA6	karyopherin alpha 6 (importin alpha 7)	1959.97	2605.91	1.32956	0.000487455	0.00380596
NM_024345	DCAF10	DDB1 and CUL4 associated factor 10	606.662	806.903	1.33007	0.00409201	0.0249703
NM_012302	ADGRL2	adhesion G protein-coupled receptor L2	763.215	1016.24	1.33152	0.00417967	0.0253945
NM_005128	DOPEY2	dopey family member 2	955.743	1272.92	1.33186	0.00127939	0.00903788
NM_003214	TEAD3	TEA domain family member 3	903.921	1204.94	1.33301	0.00509902	0.0301932
NM_001001410	TSR3	TSR3, 20S rRNA accumulation, homolog (S. cerevisiae)	887.709	1183.34	1.33303	0.00226305	0.0148062
NM_001170820	IFITM10	interferon induced transmembrane protein 10	375.105	500.196	1.33348	0.00765393	0.0429331
NM_002293	LAMC1	laminin, gamma 1 (formerly LAMB2)	24730.7	32982.2	1.33366	0.000264184	0.00219951
NM_001759	CCND2	cyclin D2	1615.71	2156.89	1.33495	0.000200067	0.00171154
NM_015909	NBAS	neuroblastoma amplified sequence	1425.43	1903.35	1.33528	0.000748029	0.00558867
NM_002337	LRPAP1	low density lipoprotein receptor-related protein associated protein 1	2747.17	3669.8	1.33585	0.000454465	0.00357547
NM_000876	IGF2R	insulin-like growth factor 2 receptor	5515.45	7368.45	1.33596	0.000231037	0.00194671
NM_020461	TUBGCP6	tubulin, gamma complex associated protein 6	922.315	1232.28	1.33607	0.00108597	0.00781816
NM_032704	TUBA1C	tubulin, alpha 1c	5710.62	7630.35	1.33617	0.000115886	0.00104287
NM_016433	GLTP	glycolipid transfer protein	794.493	1062.18	1.33693	0.00266435	0.0171397
NM_001950	E2F4	E2F transcription factor 4, p107/p130-binding	993.943	1328.95	1.33705	0.000993297	0.00722002
NM_005966	NAB1	NGFI-A binding protein 1 (EGR1 binding protein 1)	484.403	647.689	1.33709	0.00729186	0.0410668
NM_003000	SDHB	succinate dehydrogenase complex, subunit B, iron sulfur (Ip)	1198.51	1605.84	1.33986	0.000910171	0.00666528
NM_003676	DEGS1	delta(4)-desaturase, sphingolipid 1	2936.4	3935.09	1.34011	0.000291436	0.00239785
NM_145185	MAP2K7	mitogen-activated protein kinase kinase 7	430.36	576.981	1.34069	0.00229836	0.0150071
NM_198859	PRICKLE2	prickle homolog 2 (Drosophila)	2411.71	3233.8	1.34087	0.00055426	0.00426465
NM_020533	MCOLN1	mucolipin 1	362.486	486.093	1.341	0.00794146	0.0442418
NM_014041	SPCS1	signal peptidase complex subunit 1 homolog (S. cerevisiae)	668.768	896.85	1.34105	0.00377381	0.0233045
NM_001517	GTF2H4	general transcription factor IIH, polypeptide 4, 52kDa	516.254	692.98	1.34232	0.00578103	0.033752
NM_018462	BRK1	BRICK1, SCAR/WAVE actin-nucleating complex subunit	1080.77	1450.77	1.34235	0.00185285	0.012434
NM_004822	NTN1	netrin 1	2755.29	3698.85	1.34245	6.52203e-05	0.000617276
NM_006927	ST3GAL2	ST3 beta-galactoside alpha-2,3-sialyltransferase 2	965.095	1296	1.34287	0.000507592	0.00393494
NM_017905	TMCO3	transmembrane and coiled-coil domains 3	1410.98	1895	1.34303	0.000502495	0.00390006
NM_001084	PLOD3	procollagen-lysine, 2-oxoglutarate 5-dioxygenase 3	2605.2	3501.11	1.34389	6.67082e-05	0.000629229
NM_006764	IFRD2	interferon-related developmental regulator 2	887.509	1192.88	1.34408	0.000665633	0.00502187
NM_020414	DDX24	DEAD (Asp-Glu-Ala-Asp) box helicase 24	2884.06	3876.5	1.34412	0.000397672	0.00315783
[truncated: 1,607 more rows]

## Sheet: significantly down
RefSeq ID	transcript ID	transcript name	pre-Sen expression	Sen expression	fold change	pval	padj
[truncated: 1,772 more rows]

[truncated: 3 more sheets: significantly up, 1.5 fold down, 1.5 fold up]
