# Supplementary material for: Changes in the Transcriptome of Human Astrocytes Accompanying Oxidative Stress-Induced Senescence
Source: Front Aging Neurosci. 2016 Aug 31;8:208. doi: 10.3389/fnagi.2016.00208 (PMC5005348; doi:10.3389/fnagi.2016.00208)
Supplement: Supplementary file 3 [file Table_3.XLSX]

## Sheet: DOWN BP
Supplementary Table 3. Gene Ontology analysis of senescent astrocyte downregulated transcripts. Genes are the refseq mRNA IDs of the input genes in that GO term. Only GO terms with FDR < 10 are shown. Other headers are as explained in Methods.
GO ID	GO name	Count	Weight	Fold Enrichment	FDR	Genes
GO:0007049	cell cycle, cell division, microtubule-based process	133	104.76	2.27759	9.78575e-17	NM_001255, NM_032521, NM_020675, NM_018101, NM_015225, NM_005915, NM_005916, NM_006342, NM_002388, NM_080668, NM_005483, NM_001546, NM_001262, NM_020242, NM_001017420, NM_145061, NM_000179, NM_174942, NM_182513, NM_002497, NM_002105, NM_016343, NM_014737, NM_017669, NM_024094, NM_004091, NM_144665, NM_002417, NM_000465, NM_004217, NM_019845, NM_004219, NM_001002800, NM_148919, NM_019106, NM_15272…
GO:0048858	cell projection morphogenesis, cell morphogenesis involved in differentiation, neuron differentiation	43	41.7345	2.33232	0.000662922	NM_004734, NM_017617, NM_031885, NM_032521, NM_181501, NM_003269, NM_001719, NM_001485, NM_006876, NM_022370, NM_005076, NM_201266, NM_198545, NM_003467, NM_020796, NM_002507, NM_139058, NM_005228, NM_003966, NM_005631, NM_004443, NM_004440, NM_006031, NM_004441, NM_005103, NM_006272, NM_001604, NM_000633, NM_018008, NM_004429, NM_002048, NM_004522, NM_000675, NM_020134, NM_002851, NM_005215, NM_…
GO:0006260	DNA replication	40	26.1595	2.79764	1.1512e-05	NM_003146, NM_152308, NM_000946, NM_001080449, NM_032336, NM_005915, NM_005916, NM_024945, NM_002388, NM_006739, NM_005483, NM_002501, NM_006716, NM_199420, NM_005441, NM_021067, NM_006397, NM_001071, NM_004526, NM_000057, NM_016448, NM_001033, NM_003258, NM_016343, NM_002916, NM_002128, NM_030928, NM_002129, NM_000059, NM_024094, NM_000234, NM_016937, NM_001790, NM_002691, NM_006231, NM_016095, …
GO:0001568	blood vessel development	37	24.9	2.00688	0.14406	NM_002015, NM_001711, NM_017617, NM_019055, NM_002019, NM_003713, NM_004040, NM_001795, NM_001485, NM_002206, NM_002253, NM_201266, NM_001105206, NM_000029, NM_003467, NM_020405, NM_002843, NM_003469, NM_000090, NM_003966, NM_021005, NM_005631, NM_004807, NM_020338, NM_000679, NM_012259, NM_001145155, NM_000041, NM_133373, NM_002763, NM_001007097, NM_001077693, NM_133265, NM_178191, NM_001977, NM…
GO:0007423	sensory organ development	36	16.7429	2.08907	0.0795252	NM_005584, NM_014562, NM_000168, NM_004064, NM_001719, NM_003269, NM_000693, NM_001485, NM_003106, NM_001885, NM_006439, NM_005982, NM_006914, NM_003638, NM_005228, NM_080629, NM_001844, NM_005461, NM_004441, NM_006206, NM_000834, NM_001604, NM_000633, NM_003412, NM_002763, NM_002048, NM_001007097, NM_001014797, NM_005986, NM_005786, NM_001031804, NM_004316, NM_005921, NM_016932, NM_000307, NM_00…
GO:0016055	Wnt receptor signaling pathway	21	16.3333	2.09823	3.92723	NM_025212, NM_004422, NM_024665, NM_000266, NM_003012, NM_001080414, NM_003013, NM_005077, NM_005883, NM_003107, NM_012193, NM_004326, NM_003468, NM_004655, NM_014421, NM_031283, NM_033119, NM_012242, NM_024494, NM_004252, NM_001408
GO:0030900	forebrain development	33	14.7845	2.88507	0.000141094	NM_004734, NM_014562, NM_000168, NM_017617, NM_020988, NM_031885, NM_001446, NM_003269, NM_000693, NM_003106, NM_198545, NM_006342, NM_005225, NM_139058, NM_021080, NM_001546, NM_021005, NM_001145155, NM_001604, NM_018008, NM_005634, NM_005654, NM_004525, NM_171999, NM_138736, NM_005986, NM_000794, NM_006236, NM_018136, NM_033132, NM_004316, NM_000307, NM_004098, NM_012242, NM_001068
GO:0007611	learning or memory	18	13.6667	2.15494	6.63159	NM_000834, NM_000679, NM_006272, NM_001332, NM_000827, NM_000055, NM_000702, NM_005252, NM_000794, NM_021116, NM_004929, NM_005314, NM_002736, NM_002506, NM_001115, NM_003638, NM_002825, NM_004854
GO:0060284	regulation of cell development	33	13.3179	2.13917	0.110252	NM_014932, NM_177400, NM_004416, NM_017617, NM_005431, NM_001719, NM_003269, NM_003106, NM_005982, NM_005954, NM_003253, NM_021020, NM_002507, NM_002506, NM_001546, NM_005631, NM_001604, NM_000633, NM_000041, NM_002763, NM_001007097, NM_001200, NM_006168, NM_018136, NM_153034, NM_005902, NM_004316, NM_004787, NM_024042, NM_006378, NM_033254, NM_032808, NM_006080
GO:0001655	urogenital system development	23	10.3333	2.77857	0.0352306	NM_000168, NM_000633, NM_145260, NM_003012, NM_174936, NM_001719, NM_000693, NM_032199, NM_002763, NM_004982, NM_199327, NM_003108, NM_016341, NM_000067, NM_000029, NM_001200, NM_006236, NM_005982, NM_001106, NM_003638, NM_016932, NM_004787, NM_018063
GO:0016125	sterol metabolic process	19	10.25	2.49987	0.880403	NM_016229, NM_004599, NM_003129, NM_033502, NM_002461, NM_174936, NM_003105, NM_014762, NM_000041, NM_005357, NM_004820, NM_003273, NM_006252, NM_004462, NM_001098272, NM_006579, NM_004508, NM_024429, NM_005542
GO:0002504	antigen processing and presentation of peptide or polysaccharide antigen via MHC class II	10	10	4.02691	0.99943	NM_002122, NM_002121, NM_019111, NM_006332, NM_002118, NM_001025159, NM_002119, NM_002124, NM_002125, NM_006120
GO:0007059	chromosome segregation	25	9.12619	4.10148	5.40738e-06	NM_001002800, NM_006565, NM_012291, NM_015261, NM_020675, NM_018410, NM_031217, NM_022346, NM_006265, NM_080668, NM_014865, NM_022909, NM_005445, NM_145061, NM_002497, NM_006101, NM_015341, NM_016343, NM_006306, NM_024094, NM_002263, NM_001813, NM_002358, NM_001067, NM_004219
GO:0060541	respiratory system development	19	8.84286	2.33784	1.98578	NM_006206, NM_014244, NM_017617, NM_000168, NM_000693, NM_002763, NM_022475, NM_002253, NM_003106, NM_001106, NM_031476, NM_005378, NM_000022, NM_004316, NM_018043, NM_033427, NM_002010, NM_004807, NM_003920
GO:0006694	steroid biosynthetic process	16	8.66667	2.50142	2.77844	NM_016229, NM_003129, NM_002461, NM_033502, NM_014762, NM_004820, NM_003273, NM_001047, NM_016371, NM_006252, NM_004462, NM_001098272, NM_006579, NM_004508, NM_014553, NM_024429
GO:0006323	DNA packaging	25	7.41667	2.83949	0.00945791	NM_001002800, NM_005441, NM_006565, NM_006026, NM_004526, NM_002105, NM_002106, NM_015261, NM_021963, NM_018410, NM_015341, NM_017760, NM_002129, NM_181716, NM_138635, NM_005318, NM_022346, NM_018154, NM_080668, NM_005324, NM_005483, NM_014865, NM_001122821, NM_018063, NM_001067
GO:0006333	chromatin assembly or disassembly	20	7.08333	2.09272	5.27147	NM_005441, NM_003173, NM_006565, NM_006026, NM_004526, NM_002105, NM_002106, NM_021963, NM_018410, NM_002129, NM_181716, NM_138635, NM_005189, NM_005318, NM_018154, NM_005324, NM_003609, NM_005483, NM_001122821, NM_018063
GO:0001764	neuron migration	16	6.75952	3.3222	0.110139	NM_004734, NM_153487, NM_001604, NM_001145155, NM_005654, NM_005076, NM_005986, NM_003467, NM_139058, NM_005215, NM_004316, NM_021080, NM_033427, NM_139072, NM_021005, NM_000474, NM_001068
GO:0003018	vascular process in circulatory system	12	6.7	2.74941	6.28086	NM_000679, NM_000623, NM_181501, NM_000041, NM_004982, NM_000678, NM_000675, NM_001014797, NM_000676, NM_000029, NM_133265, NM_033427, NM_001113490
GO:0007346	regulation of mitotic cell cycle	23	6.50952	2.01081	3.99153	NM_002497, NM_012177, NM_000633, NM_012291, NM_002763, NM_016343, NM_001786, NM_002048, NM_016426, NM_030928, NM_000059, NM_001813, NM_001790, NM_004336, NM_016195, NM_005228, NM_005902, NM_002358, NM_018685, NM_019845, NM_014708, NM_001211, NM_001237
GO:0030111	regulation of Wnt receptor signaling pathway	12	6.25	3.46664	0.864769	NM_005586, NM_025212, NM_016373, NM_004655, NM_014421, NM_031283, NM_003713, NM_005077, NM_002010, NM_012242, NM_003107, NM_003106
GO:0006720	isoprenoid metabolic process	10	6.03333	3.02018	8.40061	NM_004744, NM_004753, NM_004462, NM_002461, NM_000326, NM_000329, NM_001098272, NM_000693, NM_004508, NM_015697
GO:0042063	gliogenesis	17	5.61786	3.47553	0.032717	NM_006206, NM_177400, NM_004416, NM_017617, NM_003269, NM_003108, NM_000675, NM_000794, NM_000029, NM_006168, NM_153034, NM_005228, NM_004316, NM_001262, NM_139072, NM_024042, NM_004787
GO:0001763	morphogenesis of a branching structure	16	5.15	2.87325	0.618561	NM_017617, NM_000168, NM_001332, NM_002019, NM_000633, NM_001719, NM_001485, NM_002253, NM_000029, NM_001200, NM_003467, NM_005982, NM_005378, NM_003966, NM_001159920, NM_004440, NM_003920
GO:0045786	negative regulation of cell cycle	16	4.75119	2.62495	1.6764	NM_014618, NM_004064, NM_000633, NM_007069, NM_001719, NM_016343, NM_002048, NM_004040, NM_001200, NM_001813, NM_004336, NM_002507, NM_002506, NM_005228, NM_005902, NM_002358
GO:0065004	protein-DNA complex assembly	18	4.64286	2.62855	0.709712	NM_005441, NM_006026, NM_004526, NM_002105, NM_002106, NM_021963, NM_016343, NM_018410, NM_002129, NM_181716, NM_138635, NM_005318, NM_001813, NM_018154, NM_005324, NM_005483, NM_001122821, NM_018063
GO:0010564	regulation of cell cycle process	18	4.46786	2.09823	8.66448	NM_006565, NM_002497, NM_012177, NM_012291, NM_002763, NM_016343, NM_002048, NM_016426, NM_030928, NM_000059, NM_001813, NM_001790, NM_004336, NM_016195, NM_002358, NM_018685, NM_014708, NM_003920

## Sheet: Sheet1
Term	Weight
steroid biosynthetic process	8.66667
regulation of cell cycle process	4.46786
respiratory system development	8.84286
cell cycle, cell division, microtubule-based process	104.76
learning or memory	13.6667
regulation of Wnt receptor signaling pathway	6.25
morphogenesis of a branching structure	5.15
vascular process in circulatory system	6.7
cell projection morphogenesis, cell morphogenesis involved in differentiation, neuron differentiation	41.7345
regulation of mitotic cell cycle	6.50952
negative regulation of cell cycle	4.75119
blood vessel development	24.9
DNA packaging	7.41667
DNA replication	26.1595
protein-DNA complex assembly	4.64286
sterol metabolic process	10.25
isoprenoid metabolic process	6.03333
gliogenesis	5.61786
urogenital system development	10.3333
regulation of cell development	13.3179
chromosome segregation	9.12619
antigen processing and presentation of peptide or polysaccharide antigen via MHC class II	10
sensory organ development	16.7429
Wnt receptor signaling pathway	16.3333
chromatin assembly or disassembly	7.08333
forebrain development	14.7845
neuron migration	6.75952
