# Supplementary material for: Changes in the Transcriptome of Human Astrocytes Accompanying Oxidative Stress-Induced Senescence
Source: Front Aging Neurosci. 2016 Aug 31;8:208. doi: 10.3389/fnagi.2016.00208 (PMC5005348; doi:10.3389/fnagi.2016.00208)
Supplement: Supplementary file 4 [file Table_4.XLSX]

## Sheet: UP BP
Supplementary Table 4. Gene Ontology analysis of senescent astrocyte upregulated transcripts.
GO code	GO name	Count	Weight	Fold Enrichment	FDR	Genes
GO:0030036	actin cytoskeleton organization	31	26.5333	2.11763	0.328255	NM_002872,NM_001100,NM_001018008,NM_016642,NM_006289,NM_005717,NM_016445,NM_002473,NM_000681,NM_002298,NM_003088,NM_001103184,NM_018222,NM_033393,NM_003370,NM_014601,NM_006367,NM_001299,NM_006035,NM_002740,NM_002276,NM_002211,NM_006136,NM_005157,NM_001011546,NM_006091,NM_032714,NM_001113547,NM_005159,NM_133376,NM_018153
GO:0009100	glycoprotein metabolic process	27	21.0833	2.13231	0.66076	NM_017739,NM_007255,NM_006041,NM_020121,NM_007210,NM_001497,NM_004482,NM_004481,NM_015051,NM_015139,NM_006577,NM_024574,NM_002410,NM_006765,NM_001543,NM_182920,NM_018659,NM_005908,NM_012168,NM_015049,NM_006011,NM_021227,NM_002372,NM_014965,NM_014445,NM_025191,NM_198321
GO:0006916	anti-apoptosis	28	19.65	2.0909	0.895793	NM_001165,NM_003246,NM_021009,NM_016561,NM_138578,NM_003766,NM_001127183,NM_000875,NM_001159996,NM_001153,NM_181847,NM_004281,NM_001540,NM_000095,NM_020371,NM_006079,NM_002740,NM_004613,NM_001143668,NM_005194,NM_006290,NM_001142602,NM_001993,NM_003821,NM_000700,NM_145690,NM_003840,NM_057179
GO:0001944	vasculature development	32	17.35	2.03383	0.400965	NM_139314,NM_000089,NM_000088,NM_021111,NM_001024847,NM_005429,NM_001901,NM_006379,NM_003246,NM_001432,NM_199168,NM_001497,NM_002473,NM_080647,NM_138459,NM_004530,NM_000584,NM_004995,NM_006079,NM_000093,NM_004613,NM_002317,NM_015103,NM_006291,NM_016639,NM_001188,NM_001855,NM_002890,NM_001451,NM_006288,NM_001554,NM_001730
GO:0048193	Golgi vesicle transport	18	17	2.19199	5.81424	NM_001655,NM_018714,NM_007285,NM_001177,NM_005570,NM_005113,NM_004892,NM_016128,NM_006364,NM_017983,NM_006597,NM_004604,NM_005868,NM_016146,NM_006612,NM_006555,NM_016451,NM_014822
GO:0043062	extracellular structure organization	25	16.1167	2.44675	0.139157	NM_001849,NM_000089,NM_000088,NM_021111,NM_007255,NM_001005388,NM_005529,NM_139155,NM_004421,NM_001846,NM_005202,NM_001497,NM_004370,NM_002345,NM_024574,NM_019032,NM_000358,NM_014070,NM_000093,NM_002317,NM_002546,NM_058238,NM_198576,NM_001451,NM_001554
GO:0016051	carbohydrate biosynthetic process	19	15.25	2.83275	0.193238	NM_002863,NM_001543,NM_001523,NM_002633,NM_024656,NM_006759,NM_002676,NM_005110,NM_016174,NM_000158,NM_007255,NM_005398,NM_006011,NM_003115,NM_001497,NM_014568,NM_015139,NM_006577,NM_022167
GO:0051789	response to protein stimulus	18	13.9167	2.68365	0.60209	NM_001433,NM_138578,NM_014506,NM_014584,NM_014674,NM_053056,NM_006308,NM_052854,NM_006597,NM_001288,NM_001964,NM_015051,NM_025191,NM_001554,NM_007034,NM_002203,NM_001540,NM_194071
GO:0042060	wound healing	24	13.65	2.00454	3.42711	NM_001432,NM_001024847,NM_001018008,NM_005242,NM_001945,NM_001497,NM_002203,NM_080927,NM_005570,NM_000212,NM_004415,NM_000600,NM_000602,NM_000641,NM_000129,NM_032727,NM_000093,NM_006404,NM_002317,NM_001159996,NM_016533,NM_000821,NM_001993,NM_000362
GO:0051270	regulation of cell motion	25	13.5667	2.06643	1.7828	NM_000201,NM_005429,NM_001018008,NM_005242,NM_003246,NM_006288,NM_001945,NM_199168,NM_001497,NM_002203,NM_000875,NM_002291,NM_000212,NM_013943,NM_006368,NM_000600,NM_000599,NM_006079,NM_004186,NM_017514,NM_006270,NM_001142602,NM_001993,NM_025195,NM_014000
GO:0042692	muscle cell differentiation	18	10.95	2.24131	6.2528	NM_001321,NM_002969,NM_001100,NM_001080508,NM_003474,NM_004421,NM_001018008,NM_000747,NM_198576,NM_004272,NM_005159,NM_002276,NM_002211,NM_133376,NM_002305,NM_001451,NM_001159996,NM_002473
GO:0010740	positive regulation of protein kinase cascade	21	8.45	2.00604	6.85697	NM_004335,NM_000600,NM_005415,NM_182919,NM_000641,NM_001127183,NM_003810,NM_181836,NM_004613,NM_019080,NM_002305,NM_001993,NM_003921,NM_001166,NM_003789,NM_000165,NM_000882,NM_003821,NM_032415,NM_016072,NM_002309
GO:0048705	skeletal system morphogenesis	17	8.31667	2.42141	2.85525	NM_000203,NM_000088,NM_001024847,NM_005920,NM_001032280,NM_005529,NM_024015,NM_001901,NM_002145,NM_002146,NM_002147,NM_003395,NM_080647,NM_004502,NM_018952,NM_001543,NM_004530
GO:0001819	positive regulation of cytokine production	14	7.81667	2.48155	6.72792	NM_015368,NM_001432,NM_000600,NM_000882,NM_004843,NM_003246,NM_006470,NM_182919,NM_014314,NM_003921,NM_032415,NM_003821,NM_005765,NM_001722
GO:0030155	regulation of cell adhesion	18	7.6	2.09599	9.07434	NM_000201,NM_024574,NM_000584,NM_000088,NM_005711,NM_004995,NM_001018008,NM_006079,NM_002890,NM_004613,NM_000882,NM_003246,NM_001145306,NM_001850,NM_001554,NM_000358,NM_002203,NM_001159996
GO:0048706	embryonic skeletal system development	15	7.31667	3.10769	0.479628	NM_006200,NM_018952,NM_000088,NM_001024847,NM_005529,NM_024015,NM_001032280,NM_002145,NM_002146,NM_002147,NM_019590,NM_003395,NM_080647,NM_004502,NM_001543
GO:0051099	positive regulation of binding	13	7.11667	2.65881	5.59862	NM_000201,NM_003921,NM_001743,NM_000600,NM_018659,NM_003821,NM_003792,NM_182919,NM_001570,NM_032415,NM_206831,NM_002203,NM_178040
GO:0043122	regulation of I-kappaB kinase/NF-kappaB cascade	17	6.78333	2.53456	1.7508	NM_004335,NM_003821,NM_005415,NM_182919,NM_001127183,NM_003810,NM_181836,NM_004613,NM_019080,NM_002305,NM_003921,NM_001166,NM_003789,NM_000165,NM_006290,NM_032415,NM_016072
GO:0048660	regulation of smooth muscle cell proliferation	10	3.53333	3.46801	3.40486	NM_000882,NM_001432,NM_000600,NM_001024847,NM_000599,NM_005795,NM_004613,NM_001945,NM_002203,NM_025195
