# Supplementary material for: Changes in the Transcriptome of Human Astrocytes Accompanying Oxidative Stress-Induced Senescence
Source: Front Aging Neurosci. 2016 Aug 31;8:208. doi: 10.3389/fnagi.2016.00208 (PMC5005348; doi:10.3389/fnagi.2016.00208)
Supplement: Supplementary file 5 [file Table_5.XLSX]

## Sheet: Sheet1
Supplementary Table 5. All common motifs from the promoter regions of the up- and downregulated gene GO categories. Hits: number of genes in the GO category found to
contain the motif in their promoter. Zscore: an enrichment score, where the magnitude of the negative number indicates enrichment. If the same motif was found in
multiple GO categories, the one with the higher number of hits is shown.
	Down-regulated gene GO categories
GO term	motif name	transcription factor	DNA-binding domain tyoe	hits	zscore	10*log(pval)
axon guidance	M01202 , MA0074	VDR	Hormone-nuclear receptor	25	-3.175	71.982
axonogenesis	denovo25	-	-	22	-3.244	74.365
blood vessel development	M01594	TCF7L1	High Mobility Group (Box) Family	21	-3.263	75.019
blood vessel development	M01544	Borg2	-	39	-3.221	73.558
blood vessel morphogenesis	M01752	ERG	-	32	-3.321	77.112
cell morphogenesis involved in neuron differentiation	denovo26	-	-	21	-3.988	103.115
cell projection morphogenesis	M01581	AGL15	-	42	-3.312	76.758
neuron development	M00247	PacC	-	32	-3.179	72.119
neuron development	denovo7	-	-	39	-3.17	71.776
neuron differentiation	M01171	BCL6	BetaBetaAlpha-zinc finger Family	40	-3.554	85.685
neuron differentiation	M00921	GR|NR3C1	Cys4 zinc finger of nuclear receptor type	50	-3.545	85.358
regulation of cell development	denovo24	-	-	23	-3.159	71.398
regulation of neurogenesis	M01128	SED	-	28	-3.453	81.912
	Up-regulated gene GO categories
GO term	motif name	transcription factor	DNA-binding domain tyoe	hits	zscore	10*log(pval)
extracellular structure organization	M00272	p53|TP53	p53	24	-3.13	70.431
