# Supplementary material for: Changes in the Transcriptome of Human Astrocytes Accompanying Oxidative Stress-Induced Senescence
Source: Front Aging Neurosci. 2016 Aug 31;8:208. doi: 10.3389/fnagi.2016.00208 (PMC5005348; doi:10.3389/fnagi.2016.00208)
Supplement: Supplementary file 6 [file Table_6.XLSX]

## Sheet: Sheet1
Supplementary Table 6. Fold changes in expression levels
of selected astrocyte specific, senescence specific and
control genes in astrocyte senescence, as measured by
RNA-Seq and qRT-PCR, expressed as log2.
Gene Name	RefSeq_ID	RNA-Seq	qRTPCR
ALDH1L1	NM_012190	-2.84871	-0.797864
CXCL12	NM_199168	0.992269	0.852718
Cyclin D1	NM_053056	0.844277	1.17015
FGFR3	NM_000142	-4.36228	-1.80818
GADD45	NM_006705	2.1873	0.802855
GFAP	NM_002055	-3.01503	-2.15618
ICAM-1	NM_000201	1.5849	4.37572
IGFBP-5	NM_000599	1.19364	0.521101
IL-12	NM_000882	3.88889	2.04075
IL-6	NM_000600	1.99726	0.117363
IL-8	NM_000584	3.1006	4.3021
KLF3	NM_016531	-0.578435	-0.392989
PTGDS	NM_000954	1.67392	1.41503
S100β	NM_006272	-2.32683	-1.31061
SERP1	NM_014445	0.524857	0.464877
SYNDIG	NM_024893	-1.11128	-1.4572
p21	NM_001220778	2.54659	1.98225
