# Supplementary material for: Changes in the Transcriptome of Human Astrocytes Accompanying Oxidative Stress-Induced Senescence
Source: Front Aging Neurosci. 2016 Aug 31;8:208. doi: 10.3389/fnagi.2016.00208 (PMC5005348; doi:10.3389/fnagi.2016.00208)
Supplement: Supplementary file 7 [file Table_7.XLSX]

## Sheet: Senescence vs AD fold change
Supplementary Table 7. Fold differences in expression levels of transcripts that change in the same direction in senescence and AD. In the AD microrray study, control subjects had Braak I-II (entorhinal) stage and disease subjects Braak stage V-VI (isocortical) pathology. Samples were taken from the lateral temporal cortex. All genes that had an absolute differential expression of 1.5 fold or hig…
Genes from (Simpson et al, 2011) changing in AD in the same direction as in senescence
Gene symbol	Gene name	Fold change in H2O2 induced senescence vs. pre-senescent	padj	Fold change in AD vs non-symptomatic	padj
ADORA1	adenosine A1 receptor	-8.90347	0.0213941	-1.64	0.039
BCL2	B-cell CLL/lymphoma 2	-1.921	0.0377455	-1.87	0.016
CEP295	centrosomal protein 295kDa	-1.52858	0.000543605	-2.52	0.004
COL11A1	collagen, type XI, alpha 1	-14.0492	0.00640458	-2.34	0.01
FAM131B	family with sequence similarity 131, member B	-4.11903	0.0293652	-1.93	0.043
FAM162B	family with sequence similarity 162, member B	-3.87245	0.00861503	-1.51	0.006
FGF12	fibroblast growth factor 12	-3.82187	1.36e-06	-1.64	0.025
FGF9	fibroblast growth factor 9	-5.26295	0.0036633	-1.96	0.04
HOOK1	hook microtubule-tethering protein 1	-4.86046	0.0240602	-1.88	0.005
ID2	inhibitor of DNA binding 2, dominant negative helix-loop-helix protein	-5.03541	2.87e-51	-3.19	0.043
IFIT2	interferon-induced protein with tetratricopeptide repeats 2	-4.4008	8.49e-06	-1.97	0.018
ITGA9	integrin, alpha 9	-18.5674	2.29e-06	-1.67	0.031
KCNA6	potassium channel, voltage gated shaker related subfamily A, member 6	-8.65545	1.44e-05	-2.2	0.036
KCNT2	potassium channel, subfamily T, member 2	-2.07551	0.0160383	-2.2	0.035
LINC00461	long intergenic non-protein coding RNA 461	-12.723	0.0220271	-1.92	0.014
LINGO1	leucine rich repeat and Ig domain containing 1	-6.63184	0.0288203	-2.88	0.006
MAFB	v-maf avian musculoaponeurotic fibrosarcoma oncogene homolog B	-8.4856	1.9e-10	-2.13	0.023
MARCKS	myristoylated alanine-rich protein kinase C substrate	-1.53029	6.54e-07	-2.38	0.001
MIR4697HG	MIR4697 host gene, long non-coding RNA	-2.1774	0.0245288	-2.03	0.021
NAALAD2	N-acetylated alpha-linked acidic dipeptidase 2	-4.3243	1.3e-05	-1.5	0.038
NAP1L2	nucleosome assembly protein 1-like 2	-2.34283	0.00302953	-7.14	0.043
NTRK2	neurotrophic tyrosine kinase, receptor, type 2	-11.3287	2.27e-60	-2.66	0.028
TENM4	teneurin transmembrane protein 4	-1.74157	8.64e-10	-1.81	0.046
PDE7B	phosphodiesterase 7B	-4.32667	0.000426703	-2.07	0.008
PLEKHA6	pleckstrin homology domain containing, family A member 6	-5.99917	5.79e-07	-2.39	0.027
PRKAG2	protein kinase, AMP-activated, gamma 2 non-catalytic subunit	-3.44133	0.0192208	-3.62	0.002
RGS7BP	regulator of G-protein signaling 7 binding protein	-38.7104	0.000307737	-2.23	0.026
RND1	Rho family GTPase 1	-38.2036	0.000184458	-2.32	0.049
RORB	RAR-related orphan receptor B	-4.64679	0.0233736	-1.99	0.024
SNTG1	syntrophin, gamma 1	-4.98039	0.0153195	-1.6	0.004
SORBS2	sorbin and SH3 domain containing 2	-3.47436	0.00457342	-1.77	0.03
