# Supplementary material for: Changes in the Transcriptome of Human Astrocytes Accompanying Oxidative Stress-Induced Senescence
Source: Front Aging Neurosci. 2016 Aug 31;8:208. doi: 10.3389/fnagi.2016.00208 (PMC5005348; doi:10.3389/fnagi.2016.00208)
Supplement: Supplementary file 8 [file Table_8.XLSX]

## Sheet: david go analysis for senescenc
Supplementary Table 8. Gene ontology categories formed by genes downregulated in astrocytes in AD brain and also in in vitro senescence. All 31 genes that decreased in astrocyte senescence and AD were submitted to GO analysis with the human genome as the background. Of these targets, 30 were recognized and gene ontologies mapped.
Category	Term	Count	%	PValue	Genes	List Total	Pop Hits	Pop Total	Fold Enrichment	Bonferroni	Benjamini	FDR
GOTERM_BP_FAT	GO:0042472~inner ear morphogenesis	3	10	0.00368672	FGF9, MAFB, COL11A1	23	56	13528	31.5093	0.952155	0.455537	5.53181
GOTERM_BP_FAT	GO:0042471~ear morphogenesis	3	10	0.00508489	FGF9, MAFB, COL11A1	23	66	13528	26.7352	0.984937	0.450838	7.55383
GOTERM_BP_FAT	GO:0043583~ear development	4	13.3333	0.000468981	FGF9, MAFB, BCL2, COL11A1	23	95	13528	24.7652	0.320271	0.175543	0.720131
GOTERM_BP_FAT	GO:0007423~sensory organ development	6	20	2.76961e-05	FGF9, MAFB, BCL2, NTRK2, RORB, COL11A1	23	229	13528	15.4107	0.0225364	0.0225364	0.0426634
GOTERM_BP_FAT	GO:0048666~neuron development	5	16.6667	0.00198229	LINGO1, RND1, BCL2, NTRK2, RORB	23	339	13528	8.67513	0.804666	0.41978	3.01093
GOTERM_BP_FAT	GO:0030182~neuron differentiation	5	16.6667	0.00498846	LINGO1, RND1, BCL2, NTRK2, RORB	23	438	13528	6.71431	0.983687	0.496395	7.41569
GOTERM_BP_FAT	GO:0007267~cell-cell signaling	6	20	0.00237016	NAALAD2, PDE7B, FGF9, NTRK2, FGF12, ADORA1	23	600	13528	5.88174	0.858147	0.386295	3.59006
